# Supplementary material for: New insights into meningitic Escherichia coli infection of brain microvascular endothelial cells from quantitative proteomics analysis
Source: J Neuroinflammation. 2018 Oct 19;15:291. doi: 10.1186/s12974-018-1325-z (PMC6195690; doi:10.1186/s12974-018-1325-z)
Supplement: Supplementary file 2 — Table S2. Protein profile of PCN033-infected hBMECs. (XLSX 290 kb) [file 12974_2018_1325_MOESM2_ESM.xlsx]

## Sheet: Sheet1
Supplemental Table 2. Protein profile of PCN033-infected hBMECs
Accession	Description	MW [kDa]	calc. pI	Exp1	Exp2	Exp3	Fold change	P-value
Q9Y6Y8	SEC23-interacting protein OS=Homo sapiens GN=SEC23IP PE=1 SV=1 - [S23IP_HUMAN]	111	5.54	0.895	0.843	0.944	0.894	0.0220609
Q9Y6W5	Wiskott-Aldrich syndrome protein family member 2 OS=Homo sapiens GN=WASF2 PE=1 SV=3 - [WASF2_HUMAN]	54.3	5.53	0.988	0.973	1.044	1.002	0.942215
Q9Y6N5	Sulfide:quinone oxidoreductase, mitochondrial OS=Homo sapiens GN=SQRDL PE=1 SV=1 - [SQRD_HUMAN]	49.9	9.11	1.019	1.034	1.003	1.019	0.105359
Q9Y6M9	NADH dehydrogenase [ubiquinone] 1 beta subcomplex subunit 9 OS=Homo sapiens GN=NDUFB9 PE=1 SV=3 - [NDUB9_HUMAN]	21.8	8.38	0.908	0.824	1.073	0.935	0.424357
Q9Y6M7	Sodium bicarbonate cotransporter 3 OS=Homo sapiens GN=SLC4A7 PE=1 SV=2 - [S4A7_HUMAN]	136	6.71	0.976	0.788	0.98	0.915	0.24919
Q9Y6M5	Zinc transporter 1 OS=Homo sapiens GN=SLC30A1 PE=1 SV=3 - [ZNT1_HUMAN]	55.3	6.48	1.011	1.016	1.145	1.057	0.2612
Q9Y6M1	Insulin-like growth factor 2 mRNA-binding protein 2 OS=Homo sapiens GN=IGF2BP2 PE=1 SV=2 - [IF2B2_HUMAN]	66.1	8.46	0.985	0.987	1.006	0.993	0.334678
Q9Y6K9	NF-kappa-B essential modulator OS=Homo sapiens GN=IKBKG PE=1 SV=2 - [NEMO_HUMAN]	48.2	5.71	1.011	1.005	0.924	0.98	0.515277
Q9Y6K5	2'-5'-oligoadenylate synthase 3 OS=Homo sapiens GN=OAS3 PE=1 SV=3 - [OAS3_HUMAN]	121.1	8.4	0.924	0.953	0.933	0.937	0.00178773
Q9Y6I9	Testis-expressed sequence 264 protein OS=Homo sapiens GN=TEX264 PE=1 SV=1 - [TX264_HUMAN]	34.2	4.86	0.823	0.695	0.923	0.814	0.0476365
Q9Y6I3	Epsin-1 OS=Homo sapiens GN=EPN1 PE=1 SV=2 - [EPN1_HUMAN]	60.3	4.83	1.168	0.989	1.133	1.097	0.152352
Q9Y6H1	Coiled-coil-helix-coiled-coil-helix domain-containing protein 2, mitochondrial OS=Homo sapiens GN=CHCHD2 PE=1 SV=1 - [CHCH2_HUMAN]	15.5	9.22	1.066	0.944	1.068	1.026	0.560477
Q9Y6G9	Cytoplasmic dynein 1 light intermediate chain 1 OS=Homo sapiens GN=DYNC1LI1 PE=1 SV=3 - [DC1L1_HUMAN]	56.5	6.42	0.966	0.961	1.02	0.982	0.402579
Q9Y6G3	39S ribosomal protein L42, mitochondrial OS=Homo sapiens GN=MRPL42 PE=1 SV=1 - [RM42_HUMAN]	16.7	8.35	0.837	0.851	0.927	0.872	0.010108
Q9Y6E2	Basic leucine zipper and W2 domain-containing protein 2 OS=Homo sapiens GN=BZW2 PE=1 SV=1 - [BZW2_HUMAN]	48.1	6.68	1.032	1.09	1.026	1.049	0.0729622
Q9Y6E0	Serine/threonine-protein kinase 24 OS=Homo sapiens GN=STK24 PE=1 SV=1 - [STK24_HUMAN]	49.3	5.69	1.008	0.979	0.972	0.986	0.282698
Q9Y6D5	Brefeldin A-inhibited guanine nucleotide-exchange protein 2 OS=Homo sapiens GN=ARFGEF2 PE=1 SV=3 - [BIG2_HUMAN]	201.9	6.33	1.08	1.072	1.09	1.081	0.000101322
Q9Y6C9	Mitochondrial carrier homolog 2 OS=Homo sapiens GN=MTCH2 PE=1 SV=1 - [MTCH2_HUMAN]	33.3	7.97	0.99	0.974	0.991	0.985	0.0527946
Q9Y6B6	GTP-binding protein SAR1b OS=Homo sapiens GN=SAR1B PE=1 SV=1 - [SAR1B_HUMAN]	22.4	6.11	0.968	0.999	0.943	0.97	0.137634
Q9Y697	Cysteine desulfurase, mitochondrial OS=Homo sapiens GN=NFS1 PE=1 SV=3 - [NFS1_HUMAN]	50.2	8.31	1.135	1.009	1.042	1.062	0.175609
Q9Y696	Chloride intracellular channel protein 4 OS=Homo sapiens GN=CLIC4 PE=1 SV=4 - [CLIC4_HUMAN]	28.8	5.59	1.029	1.12	1.116	1.088	0.0409298
Q9Y678	Coatomer subunit gamma-1 OS=Homo sapiens GN=COPG1 PE=1 SV=1 - [COPG1_HUMAN]	97.7	5.47	1.016	1.07	1.069	1.052	0.0442589
Q9Y676	28S ribosomal protein S18b, mitochondrial OS=Homo sapiens GN=MRPS18B PE=1 SV=1 - [RT18B_HUMAN]	29.4	9.38	0.923	0.806	0.944	0.891	0.0640484
Q9Y673	Dolichyl-phosphate beta-glucosyltransferase OS=Homo sapiens GN=ALG5 PE=1 SV=1 - [ALG5_HUMAN]	36.9	9.28	0.891	0.882	0.94	0.904	0.00605254
Q9Y618	Nuclear receptor corepressor 2 OS=Homo sapiens GN=NCOR2 PE=1 SV=2 - [NCOR2_HUMAN]	274.6	7.59	0.79	0.834	0.926	0.85	0.0200553
Q9Y617	Phosphoserine aminotransferase OS=Homo sapiens GN=PSAT1 PE=1 SV=2 - [SERC_HUMAN]	40.4	7.66	1.04	1.136	1.032	1.069	0.106622
Q9Y613	FH1/FH2 domain-containing protein 1 OS=Homo sapiens GN=FHOD1 PE=1 SV=3 - [FHOD1_HUMAN]	126.5	6.39	1.008	1.003	0.885	0.965	0.437048
Q9Y608	Leucine-rich repeat flightless-interacting protein 2 OS=Homo sapiens GN=LRRFIP2 PE=1 SV=1 - [LRRF2_HUMAN]	82.1	6.95	1.005	0.876	0.979	0.953	0.301687
Q9Y606	tRNA pseudouridine synthase A, mitochondrial OS=Homo sapiens GN=PUS1 PE=1 SV=3 - [TRUA_HUMAN]	47.4	8.41	0.993	1.037	0.893	0.974	0.579363
Q9Y5Z4	Heme-binding protein 2 OS=Homo sapiens GN=HEBP2 PE=1 SV=1 - [HEBP2_HUMAN]	22.9	4.63	1.05	1.056	1.046	1.051	6.35243e-05
Q9Y5Y2	Cytosolic Fe-S cluster assembly factor NUBP2 OS=Homo sapiens GN=NUBP2 PE=1 SV=1 - [NUBP2_HUMAN]	28.8	5.83	0.75	0.832	0.779	0.787	0.00089139
Q9Y5X3	Sorting nexin-5 OS=Homo sapiens GN=SNX5 PE=1 SV=1 - [SNX5_HUMAN]	46.8	6.76	1.034	1.059	1.105	1.066	0.0337217
Q9Y5X1	Sorting nexin-9 OS=Homo sapiens GN=SNX9 PE=1 SV=1 - [SNX9_HUMAN]	66.5	5.58	0.958	1.07	0.983	1.004	0.919177
Q9Y5V3	Melanoma-associated antigen D1 OS=Homo sapiens GN=MAGED1 PE=1 SV=3 - [MAGD1_HUMAN]	86.1	5.83	0.982	0.918	0.968	0.956	0.0861917
Q9Y5U2	Protein TSSC4 OS=Homo sapiens GN=TSSC4 PE=1 SV=3 - [TSSC4_HUMAN]	34.3	5.19	0.918	1.067	0.861	0.949	0.450245
Q9Y5S9	RNA-binding protein 8A OS=Homo sapiens GN=RBM8A PE=1 SV=1 - [RBM8A_HUMAN]	19.9	5.72	1.054	1.091	1.01	1.052	0.0919463
Q9Y5S1	Transient receptor potential cation channel subfamily V member 2 OS=Homo sapiens GN=TRPV2 PE=1 SV=1 - [TRPV2_HUMAN]	85.9	5.83	0.996	1.019	0.918	0.978	0.505446
Q9Y5Q9	General transcription factor 3C polypeptide 3 OS=Homo sapiens GN=GTF3C3 PE=1 SV=1 - [TF3C3_HUMAN]	101.2	5.07	0.881	1.001	1.004	0.962	0.401325
Q9Y5M8	Signal recognition particle receptor subunit beta OS=Homo sapiens GN=SRPRB PE=1 SV=3 - [SRPRB_HUMAN]	29.7	9.04	0.948	0.891	0.96	0.933	0.0345826
Q9Y5L0	Transportin-3 OS=Homo sapiens GN=TNPO3 PE=1 SV=3 - [TNPO3_HUMAN]	104.1	5.57	1.044	1.06	1.068	1.057	0.00124729
Q9Y5K6	CD2-associated protein OS=Homo sapiens GN=CD2AP PE=1 SV=1 - [CD2AP_HUMAN]	71.4	6.4	1.029	0.991	0.967	0.996	0.822069
Q9Y5K5	Ubiquitin carboxyl-terminal hydrolase isozyme L5 OS=Homo sapiens GN=UCHL5 PE=1 SV=3 - [UCHL5_HUMAN]	37.6	5.33	0.992	1.058	0.997	1.016	0.501228
Q9Y5B9	FACT complex subunit SPT16 OS=Homo sapiens GN=SUPT16H PE=1 SV=1 - [SP16H_HUMAN]	119.8	5.66	1.037	1.082	1.058	1.059	0.0105095
Q9Y5B0	RNA polymerase II subunit A C-terminal domain phosphatase OS=Homo sapiens GN=CTDP1 PE=1 SV=3 - [CTDP1_HUMAN]	104.3	5.27	1.047	1.125	1.143	1.105	0.023503
Q9Y5A9	YTH domain family protein 2 OS=Homo sapiens GN=YTHDF2 PE=1 SV=2 - [YTHD2_HUMAN]	62.3	8.79	0.974	0.884	0.801	0.886	0.0852173
Q9Y570	Protein phosphatase methylesterase 1 OS=Homo sapiens GN=PPME1 PE=1 SV=3 - [PPME1_HUMAN]	42.3	5.97	1.026	0.97	1.05	1.015	0.552931
Q9Y547	Intraflagellar transport protein 25 homolog OS=Homo sapiens GN=HSPB11 PE=1 SV=1 - [IFT25_HUMAN]	16.3	5.03	1.028	1.291	1.086	1.135	0.16586
Q9Y520	Protein PRRC2C OS=Homo sapiens GN=PRRC2C PE=1 SV=4 - [PRC2C_HUMAN]	316.7	9.13	0.979	0.89	0.942	0.937	0.0711631
Q9Y512	Sorting and assembly machinery component 50 homolog OS=Homo sapiens GN=SAMM50 PE=1 SV=3 - [SAM50_HUMAN]	51.9	6.9	1.078	0.998	0.997	1.024	0.415809
Q9Y508	RING finger protein 114 OS=Homo sapiens GN=RNF114 PE=1 SV=1 - [RN114_HUMAN]	25.7	7.25	0.912	1.095	1.085	1.031	0.632911
Q9Y4Z0	U6 snRNA-associated Sm-like protein LSm4 OS=Homo sapiens GN=LSM4 PE=1 SV=1 - [LSM4_HUMAN]	15.3	9.99	0.943	1.019	1.021	0.994	0.836117
Q9Y4W6	AFG3-like protein 2 OS=Homo sapiens GN=AFG3L2 PE=1 SV=2 - [AFG32_HUMAN]	88.5	8.66	0.973	0.991	0.97	0.978	0.0284373
Q9Y4W2	Ribosomal biogenesis protein LAS1L OS=Homo sapiens GN=LAS1L PE=1 SV=2 - [LAS1L_HUMAN]	83	4.73	0.981	0.961	0.98	0.974	0.016183
Q9Y4R8	Telomere length regulation protein TEL2 homolog OS=Homo sapiens GN=TELO2 PE=1 SV=2 - [TELO2_HUMAN]	91.7	5.76	0.61	0.797	0.799	0.735	0.0134428
Q9Y4P1	Cysteine protease ATG4B OS=Homo sapiens GN=ATG4B PE=1 SV=2 - [ATG4B_HUMAN]	44.3	5.07	0.998	0.955	1.006	0.986	0.436803
Q9Y4L1	Hypoxia up-regulated protein 1 OS=Homo sapiens GN=HYOU1 PE=1 SV=1 - [HYOU1_HUMAN]	111.3	5.22	1.055	1.07	1.036	1.054	0.00548734
Q9Y4K4	Mitogen-activated protein kinase kinase kinase kinase 5 OS=Homo sapiens GN=MAP4K5 PE=1 SV=1 - [M4K5_HUMAN]	95	7.64	1.003	1.04	1.068	1.037	0.120776
Q9Y4I1	Unconventional myosin-Va OS=Homo sapiens GN=MYO5A PE=1 SV=2 - [MYO5A_HUMAN]	215.3	8.48	0.781	0.962	0.915	0.886	0.103378
Q9Y4E8	Ubiquitin carboxyl-terminal hydrolase 15 OS=Homo sapiens GN=USP15 PE=1 SV=3 - [UBP15_HUMAN]	112.3	5.22	0.998	1.032	1.018	1.016	0.180171
Q9Y496	Kinesin-like protein KIF3A OS=Homo sapiens GN=KIF3A PE=1 SV=4 - [KIF3A_HUMAN]	80	6.54	1.131	0.896	0.88	0.969	0.721824
Q9Y490	Talin-1 OS=Homo sapiens GN=TLN1 PE=1 SV=3 - [TLN1_HUMAN]	269.6	6.07	1.021	1.003	1.007	1.01	0.1312
Q9Y450	HBS1-like protein OS=Homo sapiens GN=HBS1L PE=1 SV=1 - [HBS1L_HUMAN]	75.4	6.61	0.966	1.096	0.948	1.003	0.946436
Q9Y3Z3	Deoxynucleoside triphosphate triphosphohydrolase SAMHD1 OS=Homo sapiens GN=SAMHD1 PE=1 SV=2 - [SAMH1_HUMAN]	72.2	7.14	1.022	0.995	1.04	1.019	0.219891
Q9Y3Y2	Chromatin target of PRMT1 protein OS=Homo sapiens GN=CHTOP PE=1 SV=2 - [CHTOP_HUMAN]	26.4	12.23	0.823	0.768	0.892	0.828	0.00862195
Q9Y3U8	60S ribosomal protein L36 OS=Homo sapiens GN=RPL36 PE=1 SV=3 - [RL36_HUMAN]	12.2	11.59	0.896	1.046	1.097	1.013	0.839918
Q9Y3T9	Nucleolar complex protein 2 homolog OS=Homo sapiens GN=NOC2L PE=1 SV=4 - [NOC2L_HUMAN]	84.9	5.62	1.002	0.909	0.962	0.958	0.19111
Q9Y3L3	SH3 domain-binding protein 1 OS=Homo sapiens GN=SH3BP1 PE=1 SV=3 - [3BP1_HUMAN]	75.7	6.77	0.968	0.881	0.988	0.946	0.17342
Q9Y3I0	tRNA-splicing ligase RtcB homolog OS=Homo sapiens GN=RTCB PE=1 SV=1 - [RTCB_HUMAN]	55.2	7.23	1.055	1.083	1.024	1.054	0.0338846
Q9Y3F4	Serine-threonine kinase receptor-associated protein OS=Homo sapiens GN=STRAP PE=1 SV=1 - [STRAP_HUMAN]	38.4	5.12	1.043	1.069	1	1.037	0.137094
Q9Y3E7	Charged multivesicular body protein 3 OS=Homo sapiens GN=CHMP3 PE=1 SV=3 - [CHMP3_HUMAN]	25.1	5.12	1.028	1.086	1.145	1.086	0.0628973
Q9Y3E5	Peptidyl-tRNA hydrolase 2, mitochondrial OS=Homo sapiens GN=PTRH2 PE=1 SV=1 - [PTH2_HUMAN]	19.2	8.73	0.983	0.991	0.921	0.965	0.188764
Q9Y3E0	Vesicle transport protein GOT1B OS=Homo sapiens GN=GOLT1B PE=1 SV=1 - [GOT1B_HUMAN]	15.4	10.36	1.04	1.021	1.004	1.022	0.105568
Q9Y3D9	28S ribosomal protein S23, mitochondrial OS=Homo sapiens GN=MRPS23 PE=1 SV=2 - [RT23_HUMAN]	21.8	8.9	0.947	0.95	0.965	0.954	0.00117103
Q9Y3D8	Adenylate kinase isoenzyme 6 OS=Homo sapiens GN=AK6 PE=1 SV=1 - [KAD6_HUMAN]	20	4.58	1.147	0.908	1.142	1.066	0.451772
Q9Y3D6	Mitochondrial fission 1 protein OS=Homo sapiens GN=FIS1 PE=1 SV=2 - [FIS1_HUMAN]	16.9	8.79	1.123	1.086	0.952	1.054	0.359892
Q9Y3C8	Ubiquitin-fold modifier-conjugating enzyme 1 OS=Homo sapiens GN=UFC1 PE=1 SV=3 - [UFC1_HUMAN]	19.4	7.4	1.199	1.147	1.081	1.142	0.0140462
Q9Y3C6	Peptidyl-prolyl cis-trans isomerase-like 1 OS=Homo sapiens GN=PPIL1 PE=1 SV=1 - [PPIL1_HUMAN]	18.2	7.99	0.833	0.978	0.994	0.935	0.273156
Q9Y3B8	Oligoribonuclease, mitochondrial OS=Homo sapiens GN=REXO2 PE=1 SV=3 - [ORN_HUMAN]	26.8	6.87	1.016	0.929	1.087	1.011	0.826861
Q9Y3B7	39S ribosomal protein L11, mitochondrial OS=Homo sapiens GN=MRPL11 PE=1 SV=1 - [RM11_HUMAN]	20.7	9.91	0.936	0.923	0.951	0.937	0.00143729
Q9Y3B4	Pre-mRNA branch site protein p14 OS=Homo sapiens GN=SF3B14 PE=1 SV=1 - [PM14_HUMAN]	14.6	9.38	1.091	1.067	0.967	1.042	0.334117
Q9Y3B3	Transmembrane emp24 domain-containing protein 7 OS=Homo sapiens GN=TMED7 PE=1 SV=2 - [TMED7_HUMAN]	25.2	6.89	0.892	0.945	1.051	0.963	0.469191
Q9Y3B2	Exosome complex component CSL4 OS=Homo sapiens GN=EXOSC1 PE=1 SV=1 - [EXOS1_HUMAN]	21.4	8.24	1.057	1.144	0.939	1.047	0.476032
Q9Y3A5	Ribosome maturation protein SBDS OS=Homo sapiens GN=SBDS PE=1 SV=4 - [SBDS_HUMAN]	28.7	8.75	0.989	1.037	1.018	1.015	0.3526
Q9Y394	Dehydrogenase/reductase SDR family member 7 OS=Homo sapiens GN=DHRS7 PE=1 SV=1 - [DHRS7_HUMAN]	38.3	8.32	1.023	0.971	0.973	0.989	0.553071
Q9Y383	Putative RNA-binding protein Luc7-like 2 OS=Homo sapiens GN=LUC7L2 PE=1 SV=2 - [LC7L2_HUMAN]	46.5	10.01	1.109	1.068	1.103	1.093	0.00187191
Q9Y376	Calcium-binding protein 39 OS=Homo sapiens GN=CAB39 PE=1 SV=1 - [CAB39_HUMAN]	39.8	6.89	1.105	1.237	1.19	1.177	0.0101006
Q9Y371	Endophilin-B1 OS=Homo sapiens GN=SH3GLB1 PE=1 SV=1 - [SHLB1_HUMAN]	40.8	6.04	0.911	1.134	0.98	1.008	0.905495
Q9Y333	U6 snRNA-associated Sm-like protein LSm2 OS=Homo sapiens GN=LSM2 PE=1 SV=1 - [LSM2_HUMAN]	10.8	6.52	1.068	1.062	1.029	1.053	0.0119552
Q9Y315	Putative deoxyribose-phosphate aldolase OS=Homo sapiens GN=DERA PE=1 SV=2 - [DEOC_HUMAN]	35.2	8.94	0.949	0.885	0.943	0.926	0.0219153
Q9Y314	Nitric oxide synthase-interacting protein OS=Homo sapiens GN=NOSIP PE=1 SV=1 - [NOSIP_HUMAN]	33.2	8.82	1.029	0.997	0.99	1.005	0.679822
Q9Y312	Protein AAR2 homolog OS=Homo sapiens GN=AAR2 PE=1 SV=2 - [AAR2_HUMAN]	43.4	5.96	0.961	0.952	0.974	0.962	0.00413255
Q9Y305	Acyl-coenzyme A thioesterase 9, mitochondrial OS=Homo sapiens GN=ACOT9 PE=1 SV=2 - [ACOT9_HUMAN]	49.9	8.6	0.96	1.045	1.004	1.003	0.908608
Q9Y2Z4	Tyrosine--tRNA ligase, mitochondrial OS=Homo sapiens GN=YARS2 PE=1 SV=2 - [SYYM_HUMAN]	53.2	8.98	0.961	0.947	0.997	0.968	0.100615
Q9Y2Z0	Suppressor of G2 allele of SKP1 homolog OS=Homo sapiens GN=SUGT1 PE=1 SV=3 - [SUGT1_HUMAN]	41	5.16	1.059	1.027	1.056	1.047	0.00974182
Q9Y2Y0	ADP-ribosylation factor-like protein 2-binding protein OS=Homo sapiens GN=ARL2BP PE=1 SV=1 - [AR2BP_HUMAN]	18.8	4.35	1.03	1.058	1.088	1.059	0.0248237
Q9Y2X7	ARF GTPase-activating protein GIT1 OS=Homo sapiens GN=GIT1 PE=1 SV=2 - [GIT1_HUMAN]	84.3	6.8	0.497	0.873	0.943	0.771	0.173544
Q9Y2X3	Nucleolar protein 58 OS=Homo sapiens GN=NOP58 PE=1 SV=1 - [NOP58_HUMAN]	59.5	8.92	0.909	0.977	0.905	0.93	0.0406558
Q9Y2W6	Tudor and KH domain-containing protein OS=Homo sapiens GN=TDRKH PE=1 SV=2 - [TDRKH_HUMAN]	62	5.02	0.983	0.885	0.893	0.92	0.0642755
Q9Y2W2	WW domain-binding protein 11 OS=Homo sapiens GN=WBP11 PE=1 SV=1 - [WBP11_HUMAN]	70	8.38	1.018	1.058	1.007	1.028	0.148735
Q9Y2W1	Thyroid hormone receptor-associated protein 3 OS=Homo sapiens GN=THRAP3 PE=1 SV=2 - [TR150_HUMAN]	108.6	10.15	1.013	1.03	1.008	1.017	0.0630911
Q9Y2V2	Calcium-regulated heat stable protein 1 OS=Homo sapiens GN=CARHSP1 PE=1 SV=2 - [CHSP1_HUMAN]	15.9	8.21	1.057	1.041	0.968	1.022	0.4669
Q9Y2T2	AP-3 complex subunit mu-1 OS=Homo sapiens GN=AP3M1 PE=1 SV=1 - [AP3M1_HUMAN]	46.9	6.93	0.991	1.152	1.04	1.061	0.269668
Q9Y2S7	Polymerase delta-interacting protein 2 OS=Homo sapiens GN=POLDIP2 PE=1 SV=1 - [PDIP2_HUMAN]	42	8.63	1.026	0.999	1.001	1.009	0.37485
Q9Y2S6	Translation machinery-associated protein 7 OS=Homo sapiens GN=TMA7 PE=1 SV=1 - [TMA7_HUMAN]	7.1	9.99	0.962	0.865	0.813	0.88	0.0514584
Q9Y2S0	DNA-directed RNA polymerases I and III subunit RPAC2 OS=Homo sapiens GN=POLR1D PE=1 SV=1 - [RPAC2_HUMAN]	15.2	5.8	0.906	0.976	0.921	0.934	0.0367151
Q9Y2R9	28S ribosomal protein S7, mitochondrial OS=Homo sapiens GN=MRPS7 PE=1 SV=2 - [RT07_HUMAN]	28.1	9.99	0.917	1.027	0.967	0.97	0.403649
Q9Y2R5	28S ribosomal protein S17, mitochondrial OS=Homo sapiens GN=MRPS17 PE=2 SV=1 - [RT17_HUMAN]	14.5	9.85	1.009	1.01	1.031	1.017	0.0808091
Q9Y2R0	Cytochrome c oxidase assembly protein 3 homolog, mitochondrial OS=Homo sapiens GN=COA3 PE=1 SV=1 - [COA3_HUMAN]	11.7	9.6	0.741	0.779	0.857	0.792	0.0036935
Q9Y2Q5	Ragulator complex protein LAMTOR2 OS=Homo sapiens GN=LAMTOR2 PE=1 SV=1 - [LTOR2_HUMAN]	13.5	5.4	0.487	0.905	0.983	0.792	0.247497
Q9Y2Q3	Glutathione S-transferase kappa 1 OS=Homo sapiens GN=GSTK1 PE=1 SV=3 - [GSTK1_HUMAN]	25.5	8.41	0.979	1.027	0.962	0.989	0.612792
Q9Y2L1	Exosome complex exonuclease RRP44 OS=Homo sapiens GN=DIS3 PE=1 SV=2 - [RRP44_HUMAN]	108.9	7.14	0.916	0.901	0.938	0.918	0.00160766
Q9Y2J8	Protein-arginine deiminase type-2 OS=Homo sapiens GN=PADI2 PE=1 SV=2 - [PADI2_HUMAN]	75.5	5.59	1.038	1.04	0.972	1.017	0.497112
Q9Y2D4	Exocyst complex component 6B OS=Homo sapiens GN=EXOC6B PE=1 SV=3 - [EXC6B_HUMAN]	94.1	6.46	0.981	0.92	0.96	0.954	0.0607055
Q9Y2B0	Protein canopy homolog 2 OS=Homo sapiens GN=CNPY2 PE=1 SV=1 - [CNPY2_HUMAN]	20.6	4.92	0.969	0.998	1.042	1.003	0.894412
Q9Y2A7	Nck-associated protein 1 OS=Homo sapiens GN=NCKAP1 PE=1 SV=1 - [NCKP1_HUMAN]	128.7	6.62	0.996	1.056	1.033	1.028	0.180296
Q9Y296	Trafficking protein particle complex subunit 4 OS=Homo sapiens GN=TRAPPC4 PE=1 SV=1 - [TPPC4_HUMAN]	24.3	6.21	1.079	1.204	0.937	1.073	0.395548
Q9Y295	Developmentally-regulated GTP-binding protein 1 OS=Homo sapiens GN=DRG1 PE=1 SV=1 - [DRG1_HUMAN]	40.5	8.9	0.969	1.027	0.988	0.995	0.770338
Q9Y291	28S ribosomal protein S33, mitochondrial OS=Homo sapiens GN=MRPS33 PE=1 SV=1 - [RT33_HUMAN]	12.6	10.11	1.2	1.142	1.142	1.161	0.00112722
Q9Y285	Phenylalanine--tRNA ligase alpha subunit OS=Homo sapiens GN=FARSA PE=1 SV=3 - [SYFA_HUMAN]	57.5	7.8	0.956	1.021	1	0.992	0.709381
Q9Y282	Endoplasmic reticulum-Golgi intermediate compartment protein 3 OS=Homo sapiens GN=ERGIC3 PE=1 SV=1 - [ERGI3_HUMAN]	43.2	6.06	1.026	0.951	1.067	1.015	0.68811
Q9Y281	Cofilin-2 OS=Homo sapiens GN=CFL2 PE=1 SV=1 - [COF2_HUMAN]	18.7	7.88	1	0.922	0.981	0.968	0.240584
Q9Y277	Voltage-dependent anion-selective channel protein 3 OS=Homo sapiens GN=VDAC3 PE=1 SV=1 - [VDAC3_HUMAN]	30.6	8.66	0.902	0.948	1.034	0.961	0.374093
Q9Y266	Nuclear migration protein nudC OS=Homo sapiens GN=NUDC PE=1 SV=1 - [NUDC_HUMAN]	38.2	5.38	1.044	1.106	1.028	1.059	0.0671633
Q9Y265	RuvB-like 1 OS=Homo sapiens GN=RUVBL1 PE=1 SV=1 - [RUVB1_HUMAN]	50.2	6.42	1.059	1.043	1.044	1.049	0.000712409
Q9Y263	Phospholipase A-2-activating protein OS=Homo sapiens GN=PLAA PE=1 SV=2 - [PLAP_HUMAN]	87.1	6.37	0.932	0.843	0.984	0.92	0.122764
Q9Y262	Eukaryotic translation initiation factor 3 subunit L OS=Homo sapiens GN=EIF3L PE=1 SV=1 - [EIF3L_HUMAN]	66.7	6.34	1.003	1.123	1.012	1.046	0.299112
Q9Y244	Proteasome maturation protein OS=Homo sapiens GN=POMP PE=1 SV=1 - [POMP_HUMAN]	15.8	5.11	1.047	1.172	0.968	1.062	0.353123
Q9Y230	RuvB-like 2 OS=Homo sapiens GN=RUVBL2 PE=1 SV=3 - [RUVB2_HUMAN]	51.1	5.64	1.037	1.063	0.993	1.031	0.203752
Q9Y224	UPF0568 protein C14orf166 OS=Homo sapiens GN=C14orf166 PE=1 SV=1 - [CN166_HUMAN]	28.1	6.65	1.037	1.141	1.042	1.073	0.0962921
Q9Y223	Bifunctional UDP-N-acetylglucosamine 2-epimerase/N-acetylmannosamine kinase OS=Homo sapiens GN=GNE PE=1 SV=1 - [GLCNE_HUMAN]	79.2	6.8	1.047	0.938	1.048	1.011	0.778156
Q9Y221	60S ribosome subunit biogenesis protein NIP7 homolog OS=Homo sapiens GN=NIP7 PE=1 SV=1 - [NIP7_HUMAN]	20.4	8.51	0.973	1.07	0.998	1.014	0.662818
Q9UQN3	Charged multivesicular body protein 2b OS=Homo sapiens GN=CHMP2B PE=1 SV=1 - [CHM2B_HUMAN]	23.9	8.76	0.97	0.899	0.946	0.938	0.04166
Q9UQE7	Structural maintenance of chromosomes protein 3 OS=Homo sapiens GN=SMC3 PE=1 SV=2 - [SMC3_HUMAN]	141.5	7.18	1.027	0.996	0.996	1.006	0.573075
Q9UQB8	Brain-specific angiogenesis inhibitor 1-associated protein 2 OS=Homo sapiens GN=BAIAP2 PE=1 SV=1 - [BAIP2_HUMAN]	60.8	8.9	1.059	0.914	1.033	1.002	0.966409
Q9UQ80	Proliferation-associated protein 2G4 OS=Homo sapiens GN=PA2G4 PE=1 SV=3 - [PA2G4_HUMAN]	43.8	6.55	1.046	1.044	1.023	1.038	0.00688366
Q9UQ35	Serine/arginine repetitive matrix protein 2 OS=Homo sapiens GN=SRRM2 PE=1 SV=2 - [SRRM2_HUMAN]	299.4	12.06	0.995	0.992	0.951	0.979	0.219076
Q9UPU5	Ubiquitin carboxyl-terminal hydrolase 24 OS=Homo sapiens GN=USP24 PE=1 SV=3 - [UBP24_HUMAN]	294.2	6.14	1.072	0.936	0.991	1	0.993671
Q9UPT8	Zinc finger CCCH domain-containing protein 4 OS=Homo sapiens GN=ZC3H4 PE=1 SV=3 - [ZC3H4_HUMAN]	140.2	6.27	0.915	0.961	1.059	0.978	0.636746
Q9UPN6	Protein SCAF8 OS=Homo sapiens GN=SCAF8 PE=1 SV=1 - [SCAF8_HUMAN]	140.4	8.29	1.063	0.922	1.391	1.125	0.417997
Q9UPN4	5-azacytidine-induced protein 1 OS=Homo sapiens GN=AZI1 PE=1 SV=3 - [AZI1_HUMAN]	122.1	8.69	1.046	0.912	0.954	0.971	0.49967
Q9UPN3	Microtubule-actin cross-linking factor 1, isoforms 1/2/3/5 OS=Homo sapiens GN=MACF1 PE=1 SV=4 - [MACF1_HUMAN]	837.8	5.39	0.934	0.942	0.954	0.943	0.000619788
Q9UNZ2	NSFL1 cofactor p47 OS=Homo sapiens GN=NSFL1C PE=1 SV=2 - [NSF1C_HUMAN]	40.5	5.1	0.953	0.964	1.021	0.979	0.382279
Q9UNY4	Transcription termination factor 2 OS=Homo sapiens GN=TTF2 PE=1 SV=2 - [TTF2_HUMAN]	129.5	8.37	0.885	0.503	0.956	0.781	0.195038
Q9UNX4	WD repeat-containing protein 3 OS=Homo sapiens GN=WDR3 PE=1 SV=1 - [WDR3_HUMAN]	106	6.64	1.023	0.967	0.986	0.992	0.652024
Q9UNW9	RNA-binding protein Nova-2 OS=Homo sapiens GN=NOVA2 PE=1 SV=1 - [NOVA2_HUMAN]	49	8.16	0.933	0.938	1.041	0.971	0.451481
Q9UNW1	Multiple inositol polyphosphate phosphatase 1 OS=Homo sapiens GN=MINPP1 PE=1 SV=1 - [MINP1_HUMAN]	55	7.81	0.931	0.899	1.01	0.947	0.181224
Q9UNS2	COP9 signalosome complex subunit 3 OS=Homo sapiens GN=COPS3 PE=1 SV=3 - [CSN3_HUMAN]	47.8	6.65	0.918	0.914	1.026	0.953	0.266492
Q9UNQ2	Probable dimethyladenosine transferase OS=Homo sapiens GN=DIMT1 PE=1 SV=1 - [DIM1_HUMAN]	35.2	9.99	0.878	1.113	1.007	0.999	0.992642
Q9UNP9	Peptidyl-prolyl cis-trans isomerase E OS=Homo sapiens GN=PPIE PE=1 SV=1 - [PPIE_HUMAN]	33.4	5.6	0.775	0.589	0.885	0.75	0.0442068
Q9UNN8	Endothelial protein C receptor OS=Homo sapiens GN=PROCR PE=1 SV=1 - [EPCR_HUMAN]	26.7	7.18	0.97	1.038	0.947	0.985	0.61217
Q9UNN5	FAS-associated factor 1 OS=Homo sapiens GN=FAF1 PE=1 SV=2 - [FAF1_HUMAN]	73.9	4.88	1.006	1.081	1.039	1.042	0.125057
Q9UNM6	26S proteasome non-ATPase regulatory subunit 13 OS=Homo sapiens GN=PSMD13 PE=1 SV=2 - [PSD13_HUMAN]	42.9	5.81	1.06	1.064	1.047	1.057	0.000373721
Q9UNK0	Syntaxin-8 OS=Homo sapiens GN=STX8 PE=1 SV=2 - [STX8_HUMAN]	26.9	4.98	0.956	1.06	0.949	0.988	0.761423
Q9UNI6	Dual specificity protein phosphatase 12 OS=Homo sapiens GN=DUSP12 PE=1 SV=1 - [DUS12_HUMAN]	37.7	6.84	1.103	1.068	1.021	1.064	0.0544267
Q9UNH7	Sorting nexin-6 OS=Homo sapiens GN=SNX6 PE=1 SV=1 - [SNX6_HUMAN]	46.6	6.16	1.069	1.085	1.001	1.052	0.115271
Q9UNF1	Melanoma-associated antigen D2 OS=Homo sapiens GN=MAGED2 PE=1 SV=2 - [MAGD2_HUMAN]	64.9	9.32	1.006	1.068	1.025	1.033	0.146339
Q9UNF0	Protein kinase C and casein kinase substrate in neurons protein 2 OS=Homo sapiens GN=PACSIN2 PE=1 SV=2 - [PACN2_HUMAN]	55.7	5.2	0.975	1.048	0.959	0.994	0.837341
Q9UN86	Ras GTPase-activating protein-binding protein 2 OS=Homo sapiens GN=G3BP2 PE=1 SV=2 - [G3BP2_HUMAN]	54.1	5.55	1.014	1.01	0.989	1.004	0.606029
Q9UN37	Vacuolar protein sorting-associated protein 4A OS=Homo sapiens GN=VPS4A PE=1 SV=1 - [VPS4A_HUMAN]	48.9	7.8	0.907	1.079	1.015	1	0.995019
Q9UMY4	Sorting nexin-12 OS=Homo sapiens GN=SNX12 PE=1 SV=3 - [SNX12_HUMAN]	19.7	7.87	1.022	1.067	1.05	1.046	0.0241927
Q9UMX5	Neudesin OS=Homo sapiens GN=NENF PE=1 SV=1 - [NENF_HUMAN]	18.8	5.69	1.032	1.047	1.046	1.042	0.00100222
Q9UMX0	Ubiquilin-1 OS=Homo sapiens GN=UBQLN1 PE=1 SV=2 - [UBQL1_HUMAN]	62.5	5.11	1.039	1.138	1.044	1.074	0.0840555
Q9UMS4	Pre-mRNA-processing factor 19 OS=Homo sapiens GN=PRPF19 PE=1 SV=1 - [PRP19_HUMAN]	55.1	6.61	0.983	1.067	1	1.017	0.55113
Q9UMS0	NFU1 iron-sulfur cluster scaffold homolog, mitochondrial OS=Homo sapiens GN=NFU1 PE=1 SV=2 - [NFU1_HUMAN]	28.4	5.07	1.038	1.083	0.923	1.015	0.773545
Q9UMR5	Lysosomal thioesterase PPT2 OS=Homo sapiens GN=PPT2 PE=1 SV=4 - [PPT2_HUMAN]	34.2	6.33	0.778	0.833	1.044	0.885	0.229028
Q9UM54	Unconventional myosin-VI OS=Homo sapiens GN=MYO6 PE=1 SV=4 - [MYO6_HUMAN]	149.6	8.53	0.963	0.938	0.975	0.959	0.0192264
Q9UM00	Transmembrane and coiled-coil domain-containing protein 1 OS=Homo sapiens GN=TMCO1 PE=1 SV=1 - [TMCO1_HUMAN]	21.2	9.74	0.945	0.899	0.959	0.934	0.0222902
Q9ULX6	A-kinase anchor protein 8-like OS=Homo sapiens GN=AKAP8L PE=1 SV=3 - [AKP8L_HUMAN]	71.6	5.07	1.086	0.906	1.059	1.017	0.776761
Q9ULW0	Targeting protein for Xklp2 OS=Homo sapiens GN=TPX2 PE=1 SV=2 - [TPX2_HUMAN]	85.6	9.23	0.956	0.917	0.971	0.948	0.0319415
Q9ULV4	Coronin-1C OS=Homo sapiens GN=CORO1C PE=1 SV=1 - [COR1C_HUMAN]	53.2	7.08	0.979	0.982	1.015	0.992	0.526054
Q9ULR0	Pre-mRNA-splicing factor ISY1 homolog OS=Homo sapiens GN=ISY1 PE=1 SV=3 - [ISY1_HUMAN]	33	5.17	0.971	0.882	0.879	0.911	0.0415501
Q9ULC4	Malignant T-cell-amplified sequence 1 OS=Homo sapiens GN=MCTS1 PE=1 SV=1 - [MCTS1_HUMAN]	20.5	8.82	0.967	1.038	1.007	1.004	0.855161
Q9ULA0	Aspartyl aminopeptidase OS=Homo sapiens GN=DNPEP PE=1 SV=1 - [DNPEP_HUMAN]	52.4	7.42	1.081	0.941	0.892	0.971	0.639326
Q9UL46	Proteasome activator complex subunit 2 OS=Homo sapiens GN=PSME2 PE=1 SV=4 - [PSME2_HUMAN]	27.4	5.73	0.925	1.041	0.99	0.985	0.684714
Q9UL33	Trafficking protein particle complex subunit 2-like protein OS=Homo sapiens GN=TRAPPC2L PE=1 SV=1 - [TPC2L_HUMAN]	16.1	6.77	0.945	0.971	0.956	0.957	0.00479565
Q9UL26	Ras-related protein Rab-22A OS=Homo sapiens GN=RAB22A PE=1 SV=2 - [RB22A_HUMAN]	21.8	8.15	0.849	1.005	0.931	0.928	0.186882
Q9UL25	Ras-related protein Rab-21 OS=Homo sapiens GN=RAB21 PE=1 SV=3 - [RAB21_HUMAN]	24.3	7.94	1.045	1.013	1.028	1.029	0.0361775
Q9UKZ1	CCR4-NOT transcription complex subunit 11 OS=Homo sapiens GN=CNOT11 PE=1 SV=1 - [CNO11_HUMAN]	55.2	6.4	0.866	0.924	0.919	0.903	0.00639524
Q9UKY7	Protein CDV3 homolog OS=Homo sapiens GN=CDV3 PE=1 SV=1 - [CDV3_HUMAN]	27.3	6.4	1.037	1.019	1.062	1.039	0.0343548
Q9UKX7	Nuclear pore complex protein Nup50 OS=Homo sapiens GN=NUP50 PE=1 SV=2 - [NUP50_HUMAN]	50.1	7.06	1.061	0.978	1.073	1.037	0.279461
Q9UKV3	Apoptotic chromatin condensation inducer in the nucleus OS=Homo sapiens GN=ACIN1 PE=1 SV=2 - [ACINU_HUMAN]	151.8	6.43	1.053	1.034	1.006	1.031	0.085633
Q9UKS6	Protein kinase C and casein kinase substrate in neurons protein 3 OS=Homo sapiens GN=PACSIN3 PE=1 SV=2 - [PACN3_HUMAN]	48.5	6.18	0.954	0.855	0.956	0.922	0.0785455
Q9UKN8	General transcription factor 3C polypeptide 4 OS=Homo sapiens GN=GTF3C4 PE=1 SV=2 - [TF3C4_HUMAN]	91.9	6.65	0.945	1.483	0.851	1.093	0.66128
Q9UKM9	RNA-binding protein Raly OS=Homo sapiens GN=RALY PE=1 SV=1 - [RALY_HUMAN]	32.4	9.17	1.098	1.074	1.04	1.071	0.0136973
Q9UKL0	REST corepressor 1 OS=Homo sapiens GN=RCOR1 PE=1 SV=1 - [RCOR1_HUMAN]	53	7.03	0.949	1.132	0.95	1.01	0.873364
Q9UKK9	ADP-sugar pyrophosphatase OS=Homo sapiens GN=NUDT5 PE=1 SV=1 - [NUDT5_HUMAN]	24.3	4.94	0.999	1.047	0.998	1.015	0.415671
Q9UKK3	Poly [ADP-ribose] polymerase 4 OS=Homo sapiens GN=PARP4 PE=1 SV=3 - [PARP4_HUMAN]	192.5	5.66	0.968	1.001	1.001	0.99	0.414726
Q9UKG1	DCC-interacting protein 13-alpha OS=Homo sapiens GN=APPL1 PE=1 SV=1 - [DP13A_HUMAN]	79.6	5.41	1.033	1.039	1.031	1.034	0.000139558
Q9UKF7	Cytoplasmic phosphatidylinositol transfer protein 1 OS=Homo sapiens GN=PITPNC1 PE=1 SV=2 - [PITC1_HUMAN]	38.3	6.4	0.834	0.86	0.998	0.897	0.113831
Q9UKF6	Cleavage and polyadenylation specificity factor subunit 3 OS=Homo sapiens GN=CPSF3 PE=1 SV=1 - [CPSF3_HUMAN]	77.4	5.6	1.01	1.06	1.024	1.031	0.103185
Q9UKD2	mRNA turnover protein 4 homolog OS=Homo sapiens GN=MRTO4 PE=1 SV=2 - [MRT4_HUMAN]	27.5	8.29	0.839	1.005	0.972	0.939	0.293279
Q9UK76	Hematological and neurological expressed 1 protein OS=Homo sapiens GN=HN1 PE=1 SV=3 - [HN1_HUMAN]	16	5.6	1.087	1.09	1.082	1.086	3.18592e-06
Q9UK59	Lariat debranching enzyme OS=Homo sapiens GN=DBR1 PE=1 SV=2 - [DBR1_HUMAN]	61.5	5.47	1.201	0.773	1.152	1.042	0.771648
Q9UK41	Vacuolar protein sorting-associated protein 28 homolog OS=Homo sapiens GN=VPS28 PE=1 SV=1 - [VPS28_HUMAN]	25.4	5.54	0.755	0.531	0.973	0.753	0.124985
Q9UK22	F-box only protein 2 OS=Homo sapiens GN=FBXO2 PE=1 SV=2 - [FBX2_HUMAN]	33.3	4.37	0.979	0.929	0.939	0.949	0.0288697
Q9UJZ1	Stomatin-like protein 2, mitochondrial OS=Homo sapiens GN=STOML2 PE=1 SV=1 - [STML2_HUMAN]	38.5	7.39	0.948	0.978	0.98	0.969	0.0388744
Q9UJW0	Dynactin subunit 4 OS=Homo sapiens GN=DCTN4 PE=1 SV=1 - [DCTN4_HUMAN]	52.3	7.34	0.873	0.741	0.854	0.823	0.0126037
Q9UJV9	Probable ATP-dependent RNA helicase DDX41 OS=Homo sapiens GN=DDX41 PE=1 SV=2 - [DDX41_HUMAN]	69.8	6.84	1.011	0.926	0.961	0.966	0.240126
Q9UJU6	Drebrin-like protein OS=Homo sapiens GN=DBNL PE=1 SV=1 - [DBNL_HUMAN]	48.2	5.05	1.095	1.01	1.005	1.037	0.277602
Q9UJS0	Calcium-binding mitochondrial carrier protein Aralar2 OS=Homo sapiens GN=SLC25A13 PE=1 SV=2 - [CMC2_HUMAN]	74.1	8.62	0.964	0.999	0.995	0.986	0.274299
Q9UJA5	tRNA (adenine(58)-N(1))-methyltransferase non-catalytic subunit TRM6 OS=Homo sapiens GN=TRMT6 PE=1 SV=1 - [TRM6_HUMAN]	55.8	7.55	0.912	0.894	0.945	0.917	0.0051297
Q9UJ70	N-acetyl-D-glucosamine kinase OS=Homo sapiens GN=NAGK PE=1 SV=4 - [NAGK_HUMAN]	37.4	6.24	1.019	0.916	0.961	0.965	0.309544
Q9UIV1	CCR4-NOT transcription complex subunit 7 OS=Homo sapiens GN=CNOT7 PE=1 SV=3 - [CNOT7_HUMAN]	32.7	4.84	1.045	0.894	0.942	0.96	0.42351
Q9UIQ6	Leucyl-cystinyl aminopeptidase OS=Homo sapiens GN=LNPEP PE=1 SV=3 - [LCAP_HUMAN]	117.3	5.73	1.063	0.982	0.986	1.01	0.715028
Q9UIJ7	GTP:AMP phosphotransferase AK3, mitochondrial OS=Homo sapiens GN=AK3 PE=1 SV=4 - [KAD3_HUMAN]	25.5	9.16	1.026	0.986	0.937	0.983	0.544999
Q9UII2	ATPase inhibitor, mitochondrial OS=Homo sapiens GN=ATPIF1 PE=1 SV=1 - [ATIF1_HUMAN]	12.2	9.35	1.155	1.069	1.098	1.107	0.0131686
Q9UIG0	Tyrosine-protein kinase BAZ1B OS=Homo sapiens GN=BAZ1B PE=1 SV=2 - [BAZ1B_HUMAN]	170.8	8.48	0.919	0.872	0.903	0.898	0.00178479
Q9UID3	Vacuolar protein sorting-associated protein 51 homolog OS=Homo sapiens GN=VPS51 PE=1 SV=2 - [VPS51_HUMAN]	86	6.47	1.025	1.034	1.052	1.037	0.00957845
Q9UIC8	Leucine carboxyl methyltransferase 1 OS=Homo sapiens GN=LCMT1 PE=1 SV=2 - [LCMT1_HUMAN]	38.4	6.04	0.879	0.647	1.03	0.852	0.254666
Q9UIA9	Exportin-7 OS=Homo sapiens GN=XPO7 PE=1 SV=3 - [XPO7_HUMAN]	123.8	6.32	0.944	1.022	0.994	0.987	0.59029
Q9UI30	tRNA methyltransferase 112 homolog OS=Homo sapiens GN=TRMT112 PE=1 SV=1 - [TR112_HUMAN]	14.2	5.26	0.993	0.947	1	0.98	0.295264
Q9UI15	Transgelin-3 OS=Homo sapiens GN=TAGLN3 PE=1 SV=2 - [TAGL3_HUMAN]	22.5	7.33	1.101	0.827	1.131	1.02	0.8488
Q9UI14	Prenylated Rab acceptor protein 1 OS=Homo sapiens GN=RABAC1 PE=1 SV=1 - [PRAF1_HUMAN]	20.6	7.34	1.019	0.966	0.959	0.981	0.380175
Q9UI12	V-type proton ATPase subunit H OS=Homo sapiens GN=ATP6V1H PE=1 SV=1 - [VATH_HUMAN]	55.8	6.48	0.943	0.937	1.006	0.962	0.160185
Q9UI10	Translation initiation factor eIF-2B subunit delta OS=Homo sapiens GN=EIF2B4 PE=1 SV=2 - [EI2BD_HUMAN]	57.5	9.38	0.843	0.858	0.875	0.859	0.000106723
Q9UHY7	Enolase-phosphatase E1 OS=Homo sapiens GN=ENOPH1 PE=1 SV=1 - [ENOPH_HUMAN]	28.9	4.78	0.915	1.002	0.973	0.963	0.224967
Q9UHY1	Nuclear receptor-binding protein OS=Homo sapiens GN=NRBP1 PE=1 SV=1 - [NRBP_HUMAN]	59.8	5.08	1.025	1.002	0.961	0.996	0.841226
Q9UHX1	Poly(U)-binding-splicing factor PUF60 OS=Homo sapiens GN=PUF60 PE=1 SV=1 - [PUF60_HUMAN]	59.8	5.29	0.995	1.002	0.951	0.983	0.338575
Q9UHV9	Prefoldin subunit 2 OS=Homo sapiens GN=PFDN2 PE=1 SV=1 - [PFD2_HUMAN]	16.6	6.58	1.007	0.972	1.084	1.021	0.560047
Q9UHR4	Brain-specific angiogenesis inhibitor 1-associated protein 2-like protein 1 OS=Homo sapiens GN=BAIAP2L1 PE=1 SV=2 - [BI2L1_HUMAN]	56.8	8.68	1.023	1.044	1.006	1.024	0.091203
Q9UHJ6	Sedoheptulokinase OS=Homo sapiens GN=SHPK PE=1 SV=3 - [SHPK_HUMAN]	51.5	6.83	0.931	0.907	0.985	0.941	0.0627726
Q9UHI6	Probable ATP-dependent RNA helicase DDX20 OS=Homo sapiens GN=DDX20 PE=1 SV=2 - [DDX20_HUMAN]	92.2	6.95	0.988	1.034	1.099	1.04	0.278577
Q9UHG3	Prenylcysteine oxidase 1 OS=Homo sapiens GN=PCYOX1 PE=1 SV=3 - [PCYOX_HUMAN]	56.6	6.18	0.976	1.039	1.002	1.006	0.77203
Q9UHD9	Ubiquilin-2 OS=Homo sapiens GN=UBQLN2 PE=1 SV=2 - [UBQL2_HUMAN]	65.7	5.22	1.001	0.955	0.921	0.959	0.151664
Q9UHD8	Septin-9 OS=Homo sapiens GN=SEPT9 PE=1 SV=2 - [SEPT9_HUMAN]	65.4	8.97	0.986	1.052	1.021	1.02	0.360547
Q9UHD2	Serine/threonine-protein kinase TBK1 OS=Homo sapiens GN=TBK1 PE=1 SV=1 - [TBK1_HUMAN]	83.6	6.79	0.995	1.032	0.99	1.006	0.690812
Q9UHD1	Cysteine and histidine-rich domain-containing protein 1 OS=Homo sapiens GN=CHORDC1 PE=1 SV=2 - [CHRD1_HUMAN]	37.5	7.87	1.102	1.125	1.049	1.092	0.0149929
Q9UHB9	Signal recognition particle subunit SRP68 OS=Homo sapiens GN=SRP68 PE=1 SV=2 - [SRP68_HUMAN]	70.7	8.56	0.978	0.98	0.977	0.978	1.62902e-05
Q9UH99	SUN domain-containing protein 2 OS=Homo sapiens GN=SUN2 PE=1 SV=3 - [SUN2_HUMAN]	80.3	6.73	0.924	0.86	0.861	0.882	0.00502446
Q9UH65	Switch-associated protein 70 OS=Homo sapiens GN=SWAP70 PE=1 SV=1 - [SWP70_HUMAN]	69	5.87	0.874	0.77	0.976	0.873	0.100208
Q9UH62	Armadillo repeat-containing X-linked protein 3 OS=Homo sapiens GN=ARMCX3 PE=1 SV=1 - [ARMX3_HUMAN]	42.5	8.37	0.763	0.97	0.984	0.906	0.257212
Q9UH17	DNA dC->dU-editing enzyme APOBEC-3B OS=Homo sapiens GN=APOBEC3B PE=1 SV=1 - [ABC3B_HUMAN]	45.9	6.06	0.966	0.917	0.897	0.927	0.0232127
Q9UGV2	Protein NDRG3 OS=Homo sapiens GN=NDRG3 PE=1 SV=2 - [NDRG3_HUMAN]	41.4	5.31	1.106	1.056	1.102	1.088	0.00537829
Q9UGU0	Transcription factor 20 OS=Homo sapiens GN=TCF20 PE=1 SV=3 - [TCF20_HUMAN]	211.6	9.04	0.855	0.863	0.936	0.885	0.0110285
Q9UGP8	Translocation protein SEC63 homolog OS=Homo sapiens GN=SEC63 PE=1 SV=2 - [SEC63_HUMAN]	87.9	5.31	0.92	0.915	0.942	0.926	0.000857242
Q9UGI8	Testin OS=Homo sapiens GN=TES PE=1 SV=1 - [TES_HUMAN]	48	7.68	0.984	1.051	1	1.012	0.594545
Q9UG63	ATP-binding cassette sub-family F member 2 OS=Homo sapiens GN=ABCF2 PE=1 SV=2 - [ABCF2_HUMAN]	71.2	7.37	0.982	1	0.941	0.974	0.215455
Q9UFG5	UPF0449 protein C19orf25 OS=Homo sapiens GN=C19orf25 PE=1 SV=2 - [CS025_HUMAN]	12.9	5.07	0.894	0.827	0.854	0.858	0.00189273
Q9UFC0	Leucine-rich repeat and WD repeat-containing protein 1 OS=Homo sapiens GN=LRWD1 PE=1 SV=2 - [LRWD1_HUMAN]	70.8	7.21	0.88	0.806	1.014	0.9	0.175768
Q9UEW8	STE20/SPS1-related proline-alanine-rich protein kinase OS=Homo sapiens GN=STK39 PE=1 SV=3 - [STK39_HUMAN]	59.4	6.29	0.813	0.806	1.025	0.881	0.174018
Q9UET6	Putative tRNA (cytidine(32)/guanosine(34)-2'-O)-methyltransferase OS=Homo sapiens GN=FTSJ1 PE=1 SV=2 - [TRM7_HUMAN]	36.1	5.69	1.009	0.916	1.029	0.985	0.682388
Q9UDY4	DnaJ homolog subfamily B member 4 OS=Homo sapiens GN=DNAJB4 PE=1 SV=1 - [DNJB4_HUMAN]	37.8	8.5	1.064	0.964	0.997	1.008	0.791027
Q9UDW1	Cytochrome b-c1 complex subunit 9 OS=Homo sapiens GN=UQCR10 PE=1 SV=3 - [QCR9_HUMAN]	7.3	9.47	1.064	1.051	1.028	1.048	0.0105866
Q9UDT6	CAP-Gly domain-containing linker protein 2 OS=Homo sapiens GN=CLIP2 PE=1 SV=1 - [CLIP2_HUMAN]	115.8	6.73	0.966	0.915	0.813	0.898	0.0859375
Q9UBW8	COP9 signalosome complex subunit 7a OS=Homo sapiens GN=COPS7A PE=1 SV=1 - [CSN7A_HUMAN]	30.3	8.22	0.687	0.864	0.951	0.834	0.0994021
Q9UBU9	Nuclear RNA export factor 1 OS=Homo sapiens GN=NXF1 PE=1 SV=1 - [NXF1_HUMAN]	70.1	8.51	0.935	0.987	1.009	0.977	0.353642
Q9UBT2	SUMO-activating enzyme subunit 2 OS=Homo sapiens GN=UBA2 PE=1 SV=2 - [SAE2_HUMAN]	71.2	5.29	1.001	1.054	0.997	1.017	0.398809
Q9UBS4	DnaJ homolog subfamily B member 11 OS=Homo sapiens GN=DNAJB11 PE=1 SV=1 - [DJB11_HUMAN]	40.5	6.18	0.893	1.143	1.084	1.04	0.624059
Q9UBR2	Cathepsin Z OS=Homo sapiens GN=CTSZ PE=1 SV=1 - [CATZ_HUMAN]	33.8	7.11	1.058	1.003	1.015	1.025	0.203799
Q9UBQ7	Glyoxylate reductase/hydroxypyruvate reductase OS=Homo sapiens GN=GRHPR PE=1 SV=1 - [GRHPR_HUMAN]	35.6	7.39	1.061	1.145	1.005	1.07	0.158903
Q9UBQ5	Eukaryotic translation initiation factor 3 subunit K OS=Homo sapiens GN=EIF3K PE=1 SV=1 - [EIF3K_HUMAN]	25	4.93	0.882	0.974	0.995	0.95	0.225595
Q9UBQ0	Vacuolar protein sorting-associated protein 29 OS=Homo sapiens GN=VPS29 PE=1 SV=1 - [VPS29_HUMAN]	20.5	6.79	1.064	1.116	1.04	1.073	0.0308064
Q9UBP6	tRNA (guanine-N(7)-)-methyltransferase OS=Homo sapiens GN=METTL1 PE=1 SV=1 - [TRMB_HUMAN]	31.5	7.64	0.998	1.122	1.007	1.042	0.348703
Q9UBM7	7-dehydrocholesterol reductase OS=Homo sapiens GN=DHCR7 PE=1 SV=1 - [DHCR7_HUMAN]	54.5	8.7	1.05	0.975	1.015	1.013	0.571588
Q9UBL6	Copine-7 OS=Homo sapiens GN=CPNE7 PE=2 SV=1 - [CPNE7_HUMAN]	70.2	6.38	0.836	0.808	0.826	0.823	2.73477e-05
Q9UBI6	Guanine nucleotide-binding protein G(I)/G(S)/G(O) subunit gamma-12 OS=Homo sapiens GN=GNG12 PE=1 SV=3 - [GBG12_HUMAN]	8	8.97	0.988	1.078	0.965	1.01	0.779333
Q9UBI1	COMM domain-containing protein 3 OS=Homo sapiens GN=COMMD3 PE=1 SV=1 - [COMD3_HUMAN]	22.1	5.99	0.993	1.059	1.047	1.033	0.17932
Q9UBF2	Coatomer subunit gamma-2 OS=Homo sapiens GN=COPG2 PE=1 SV=1 - [COPG2_HUMAN]	97.6	5.81	0.979	1.052	1.009	1.013	0.56325
Q9UBE0	SUMO-activating enzyme subunit 1 OS=Homo sapiens GN=SAE1 PE=1 SV=1 - [SAE1_HUMAN]	38.4	5.3	1.047	1.048	1.049	1.048	1.25459e-07
Q9UBD5	Origin recognition complex subunit 3 OS=Homo sapiens GN=ORC3 PE=1 SV=1 - [ORC3_HUMAN]	82.2	7.61	0.939	1.025	1.009	0.991	0.750389
Q9UBC2	Epidermal growth factor receptor substrate 15-like 1 OS=Homo sapiens GN=EPS15L1 PE=1 SV=1 - [EP15R_HUMAN]	94.2	5.11	0.929	0.934	0.981	0.948	0.0348637
Q9UBB5	Methyl-CpG-binding domain protein 2 OS=Homo sapiens GN=MBD2 PE=1 SV=1 - [MBD2_HUMAN]	43.2	10.04	1.017	0.925	0.94	0.961	0.239634
Q9UBB4	Ataxin-10 OS=Homo sapiens GN=ATXN10 PE=1 SV=1 - [ATX10_HUMAN]	53.5	5.25	1.069	1.117	1.048	1.078	0.0187835
Q9P2T1	GMP reductase 2 OS=Homo sapiens GN=GMPR2 PE=1 SV=1 - [GMPR2_HUMAN]	37.9	7.23	0.882	1.23	0.906	1.006	0.959922
Q9P2R7	Succinyl-CoA ligase [ADP-forming] subunit beta, mitochondrial OS=Homo sapiens GN=SUCLA2 PE=1 SV=3 - [SUCB1_HUMAN]	50.3	7.42	0.995	0.947	0.993	0.978	0.239123
Q9P2R3	Ankyrin repeat and FYVE domain-containing protein 1 OS=Homo sapiens GN=ANKFY1 PE=1 SV=2 - [ANFY1_HUMAN]	128.3	6.1	0.976	1.045	1.027	1.016	0.481978
Q9P2N5	RNA-binding protein 27 OS=Homo sapiens GN=RBM27 PE=1 SV=2 - [RBM27_HUMAN]	118.6	9.19	0.961	0.883	1.062	0.969	0.577994
Q9P2M7	Cingulin OS=Homo sapiens GN=CGN PE=1 SV=2 - [CING_HUMAN]	136.3	5.54	0.783	1.129	1.02	0.977	0.835239
Q9P2J5	Leucine--tRNA ligase, cytoplasmic OS=Homo sapiens GN=LARS PE=1 SV=2 - [SYLC_HUMAN]	134.4	7.3	0.989	1.011	1.013	1.004	0.603108
Q9P2I0	Cleavage and polyadenylation specificity factor subunit 2 OS=Homo sapiens GN=CPSF2 PE=1 SV=2 - [CPSF2_HUMAN]	88.4	5.11	0.954	0.927	0.993	0.958	0.0934432
Q9P2E9	Ribosome-binding protein 1 OS=Homo sapiens GN=RRBP1 PE=1 SV=4 - [RRBP1_HUMAN]	152.4	8.6	0.946	0.864	0.923	0.911	0.0218762
Q9P2B4	CTTNBP2 N-terminal-like protein OS=Homo sapiens GN=CTTNBP2NL PE=1 SV=2 - [CT2NL_HUMAN]	70.1	8.06	1.107	0.913	0.981	1	0.995601
Q9P289	Serine/threonine-protein kinase MST4 OS=Homo sapiens GN=MST4 PE=1 SV=2 - [MST4_HUMAN]	46.5	5.29	0.951	0.957	1.04	0.983	0.578697
Q9P287	BRCA2 and CDKN1A-interacting protein OS=Homo sapiens GN=BCCIP PE=1 SV=1 - [BCCIP_HUMAN]	36	4.61	0.844	0.864	0.979	0.896	0.068189
Q9P270	SLAIN motif-containing protein 2 OS=Homo sapiens GN=SLAIN2 PE=1 SV=2 - [SLAI2_HUMAN]	62.5	9.45	0.983	0.763	0.819	0.855	0.0930011
Q9P258	Protein RCC2 OS=Homo sapiens GN=RCC2 PE=1 SV=2 - [RCC2_HUMAN]	56	8.78	1.009	0.948	1.046	1.001	0.973757
Q9P0V9	Septin-10 OS=Homo sapiens GN=SEPT10 PE=1 SV=2 - [SEP10_HUMAN]	52.6	6.8	1.011	0.949	1.177	1.046	0.539001
Q9P0V3	SH3 domain-binding protein 4 OS=Homo sapiens GN=SH3BP4 PE=1 SV=1 - [SH3B4_HUMAN]	107.4	7.71	0.816	0.743	0.833	0.797	0.00183299
Q9P0L0	Vesicle-associated membrane protein-associated protein A OS=Homo sapiens GN=VAPA PE=1 SV=3 - [VAPA_HUMAN]	27.9	8.62	1.128	1.12	1.039	1.096	0.0281658
Q9P0K7	Ankycorbin OS=Homo sapiens GN=RAI14 PE=1 SV=2 - [RAI14_HUMAN]	110	6.21	0.89	0.963	1.031	0.961	0.396012
Q9P0J1	[Pyruvate dehydrogenase [acetyl-transferring]]-phosphatase 1, mitochondrial OS=Homo sapiens GN=PDP1 PE=1 SV=3 - [PDP1_HUMAN]	61	6.67	0.98	0.966	0.898	0.948	0.109275
Q9P0J0	NADH dehydrogenase [ubiquinone] 1 alpha subcomplex subunit 13 OS=Homo sapiens GN=NDUFA13 PE=1 SV=3 - [NDUAD_HUMAN]	16.7	8.43	1.04	0.923	0.924	0.962	0.387005
Q9P0I2	ER membrane protein complex subunit 3 OS=Homo sapiens GN=EMC3 PE=1 SV=3 - [EMC3_HUMAN]	29.9	6.81	0.901	0.85	0.979	0.91	0.0744079
Q9P035	Very-long-chain (3R)-3-hydroxyacyl-[acyl-carrier protein] dehydratase 3 OS=Homo sapiens GN=PTPLAD1 PE=1 SV=2 - [HACD3_HUMAN]	43.1	8.94	0.92	0.865	0.996	0.927	0.126955
Q9P032	NADH dehydrogenase [ubiquinone] 1 alpha subcomplex assembly factor 4 OS=Homo sapiens GN=NDUFAF4 PE=1 SV=1 - [NDUF4_HUMAN]	20.3	8.82	1.052	1.05	0.904	1.002	0.969401
Q9P015	39S ribosomal protein L15, mitochondrial OS=Homo sapiens GN=MRPL15 PE=1 SV=1 - [RM15_HUMAN]	33.4	10.01	1.04	1.05	1.067	1.052	0.00266941
Q9P000	COMM domain-containing protein 9 OS=Homo sapiens GN=COMMD9 PE=1 SV=2 - [COMD9_HUMAN]	21.8	5.88	0.923	0.874	0.987	0.928	0.092574
Q9NZZ3	Charged multivesicular body protein 5 OS=Homo sapiens GN=CHMP5 PE=1 SV=1 - [CHMP5_HUMAN]	24.6	4.83	1.036	0.955	1.06	1.017	0.620891
Q9NZT2	Opioid growth factor receptor OS=Homo sapiens GN=OGFR PE=1 SV=3 - [OGFR_HUMAN]	73.3	4.84	0.915	0.943	0.932	0.93	0.00100695
Q9NZR1	Tropomodulin-2 OS=Homo sapiens GN=TMOD2 PE=1 SV=1 - [TMOD2_HUMAN]	39.6	5.27	1.286	0.846	0.775	0.969	0.855653
Q9NZQ3	NCK-interacting protein with SH3 domain OS=Homo sapiens GN=NCKIPSD PE=1 SV=1 - [SPN90_HUMAN]	78.9	6.38	0.642	0.58	0.762	0.661	0.00317023
Q9NZN4	EH domain-containing protein 2 OS=Homo sapiens GN=EHD2 PE=1 SV=2 - [EHD2_HUMAN]	61.1	6.46	0.959	1.027	1.026	1.004	0.867548
Q9NZM1	Myoferlin OS=Homo sapiens GN=MYOF PE=1 SV=1 - [MYOF_HUMAN]	234.6	6.18	1.036	1.015	1.016	1.022	0.0309235
Q9NZL9	Methionine adenosyltransferase 2 subunit beta OS=Homo sapiens GN=MAT2B PE=1 SV=1 - [MAT2B_HUMAN]	37.5	7.36	1.077	1.095	1.081	1.084	0.000102309
Q9NZL4	Hsp70-binding protein 1 OS=Homo sapiens GN=HSPBP1 PE=1 SV=1 - [HPBP1_HUMAN]	39.4	5.21	0.981	1.051	1.031	1.021	0.370136
Q9NZI8	Insulin-like growth factor 2 mRNA-binding protein 1 OS=Homo sapiens GN=IGF2BP1 PE=1 SV=2 - [IF2B1_HUMAN]	63.4	9.2	1.036	0.994	1.03	1.02	0.201951
Q9NZD8	Maspardin OS=Homo sapiens GN=SPG21 PE=1 SV=1 - [SPG21_HUMAN]	34.9	6.28	0.878	0.871	0.997	0.915	0.107117
Q9NZB2	Constitutive coactivator of PPAR-gamma-like protein 1 OS=Homo sapiens GN=FAM120A PE=1 SV=2 - [F120A_HUMAN]	121.8	8.88	1.002	0.983	0.945	0.977	0.236185
Q9NZA1	Chloride intracellular channel protein 5 OS=Homo sapiens GN=CLIC5 PE=1 SV=3 - [CLIC5_HUMAN]	46.5	4.82	1.103	1.172	1.041	1.105	0.0496122
Q9NZ63	Uncharacterized protein C9orf78 OS=Homo sapiens GN=C9orf78 PE=1 SV=1 - [CI078_HUMAN]	33.7	6.74	1.007	1.018	1.069	1.031	0.176233
Q9NZ45	CDGSH iron-sulfur domain-containing protein 1 OS=Homo sapiens GN=CISD1 PE=1 SV=1 - [CISD1_HUMAN]	12.2	9.09	0.951	1.004	0.973	0.976	0.193508
Q9NZ08	Endoplasmic reticulum aminopeptidase 1 OS=Homo sapiens GN=ERAP1 PE=1 SV=3 - [ERAP1_HUMAN]	107.2	6.46	1.047	1.126	1.042	1.072	0.0579234
Q9NZ01	Very-long-chain enoyl-CoA reductase OS=Homo sapiens GN=TECR PE=1 SV=1 - [TECR_HUMAN]	36	9.45	0.997	0.947	0.969	0.971	0.115538
Q9NYY8	FAST kinase domain-containing protein 2 OS=Homo sapiens GN=FASTKD2 PE=1 SV=1 - [FAKD2_HUMAN]	81.4	8.05	0.798	0.812	0.966	0.859	0.0584242
Q9NYV4	Cyclin-dependent kinase 12 OS=Homo sapiens GN=CDK12 PE=1 SV=2 - [CDK12_HUMAN]	164.1	9.44	0.836	0.838	0.933	0.869	0.0149374
Q9NYU2	UDP-glucose:glycoprotein glucosyltransferase 1 OS=Homo sapiens GN=UGGT1 PE=1 SV=3 - [UGGG1_HUMAN]	177.1	5.63	1.074	1.003	0.976	1.018	0.578123
Q9NYL9	Tropomodulin-3 OS=Homo sapiens GN=TMOD3 PE=1 SV=1 - [TMOD3_HUMAN]	39.6	5.19	0.869	1.085	1.037	0.997	0.965655
Q9NYL4	Peptidyl-prolyl cis-trans isomerase FKBP11 OS=Homo sapiens GN=FKBP11 PE=1 SV=1 - [FKB11_HUMAN]	22.2	9.39	0.851	0.875	0.929	0.885	0.00756571
Q9NYK5	39S ribosomal protein L39, mitochondrial OS=Homo sapiens GN=MRPL39 PE=1 SV=3 - [RM39_HUMAN]	38.7	7.65	1.014	1.038	1.008	1.02	0.0945135
Q9NYJ1	Cytochrome c oxidase assembly factor 4 homolog, mitochondrial OS=Homo sapiens GN=COA4 PE=1 SV=2 - [COA4_HUMAN]	10.1	6.04	1.115	0.934	1.296	1.115	0.3329
Q9NYF8	Bcl-2-associated transcription factor 1 OS=Homo sapiens GN=BCLAF1 PE=1 SV=2 - [BCLF1_HUMAN]	106.1	9.98	1.074	1.079	0.989	1.047	0.180361
Q9NYB0	Telomeric repeat-binding factor 2-interacting protein 1 OS=Homo sapiens GN=TERF2IP PE=1 SV=1 - [TE2IP_HUMAN]	44.2	4.73	0.891	0.877	0.97	0.913	0.0392913
Q9NY93	Probable ATP-dependent RNA helicase DDX56 OS=Homo sapiens GN=DDX56 PE=1 SV=1 - [DDX56_HUMAN]	61.6	9.26	0.873	0.926	0.83	0.876	0.0112087
Q9NY33	Dipeptidyl peptidase 3 OS=Homo sapiens GN=DPP3 PE=1 SV=2 - [DPP3_HUMAN]	82.5	5.1	0.992	0.982	0.916	0.963	0.198895
Q9NY27	Serine/threonine-protein phosphatase 4 regulatory subunit 2 OS=Homo sapiens GN=PPP4R2 PE=1 SV=3 - [PP4R2_HUMAN]	46.9	4.54	1.142	1.025	0.969	1.045	0.423998
Q9NY12	H/ACA ribonucleoprotein complex subunit 1 OS=Homo sapiens GN=GAR1 PE=1 SV=1 - [GAR1_HUMAN]	22.3	10.92	1.021	0.857	0.981	0.953	0.395003
Q9NXV6	CDKN2A-interacting protein OS=Homo sapiens GN=CDKN2AIP PE=1 SV=3 - [CARF_HUMAN]	61.1	9.01	0.931	0.877	0.943	0.917	0.014986
Q9NXR1	Nuclear distribution protein nudE homolog 1 OS=Homo sapiens GN=NDE1 PE=1 SV=2 - [NDE1_HUMAN]	38.8	5.27	0.877	0.642	1.054	0.858	0.298862
Q9NXG2	THUMP domain-containing protein 1 OS=Homo sapiens GN=THUMPD1 PE=1 SV=2 - [THUM1_HUMAN]	39.3	7.88	1.002	1.258	1.583	1.281	0.169945
Q9NX76	CKLF-like MARVEL transmembrane domain-containing protein 6 OS=Homo sapiens GN=CMTM6 PE=1 SV=1 - [CKLF6_HUMAN]	20.4	5.29	0.886	0.683	0.95	0.84	0.117162
Q9NX63	Coiled-coil-helix-coiled-coil-helix domain-containing protein 3, mitochondrial OS=Homo sapiens GN=CHCHD3 PE=1 SV=1 - [CHCH3_HUMAN]	26.1	8.28	0.92	0.834	1.018	0.924	0.225993
Q9NX58	Cell growth-regulating nucleolar protein OS=Homo sapiens GN=LYAR PE=1 SV=2 - [LYAR_HUMAN]	43.6	9.54	0.868	0.829	0.956	0.884	0.0369499
Q9NX55	Huntingtin-interacting protein K OS=Homo sapiens GN=HYPK PE=1 SV=2 - [HYPK_HUMAN]	14.7	4.93	1.045	0.996	1.023	1.021	0.206636
Q9NX46	Poly(ADP-ribose) glycohydrolase ARH3 OS=Homo sapiens GN=ADPRHL2 PE=1 SV=1 - [ARHL2_HUMAN]	38.9	5.07	1.138	1.095	1.081	1.105	0.00364713
Q9NX40	OCIA domain-containing protein 1 OS=Homo sapiens GN=OCIAD1 PE=1 SV=1 - [OCAD1_HUMAN]	27.6	7.49	0.986	0.886	1.005	0.959	0.328918
Q9NX24	H/ACA ribonucleoprotein complex subunit 2 OS=Homo sapiens GN=NHP2 PE=1 SV=1 - [NHP2_HUMAN]	17.2	8.22	0.936	1.004	1.009	0.983	0.510221
Q9NX08	COMM domain-containing protein 8 OS=Homo sapiens GN=COMMD8 PE=1 SV=1 - [COMD8_HUMAN]	21.1	5.43	1.107	1.007	1.332	1.149	0.196788
Q9NWY4	UPF0609 protein C4orf27 OS=Homo sapiens GN=C4orf27 PE=1 SV=2 - [CD027_HUMAN]	39.4	6.8	0.977	0.843	0.963	0.928	0.164176
Q9NWV8	BRISC and BRCA1-A complex member 1 OS=Homo sapiens GN=BABAM1 PE=1 SV=1 - [BABA1_HUMAN]	36.5	4.64	0.925	0.944	0.969	0.946	0.0132817
Q9NWV4	UPF0587 protein C1orf123 OS=Homo sapiens GN=C1orf123 PE=1 SV=1 - [CA123_HUMAN]	18	5.01	1.075	1.011	1.002	1.029	0.270874
Q9NWU5	39S ribosomal protein L22, mitochondrial OS=Homo sapiens GN=MRPL22 PE=1 SV=1 - [RM22_HUMAN]	23.6	9.94	0.867	0.851	0.717	0.812	0.0166767
Q9NWU2	Glucose-induced degradation protein 8 homolog OS=Homo sapiens GN=GID8 PE=1 SV=1 - [GID8_HUMAN]	26.7	4.97	0.987	1.048	1.117	1.051	0.248568
Q9NWS0	PIH1 domain-containing protein 1 OS=Homo sapiens GN=PIH1D1 PE=1 SV=1 - [PIHD1_HUMAN]	32.3	5.14	0.916	1.002	0.987	0.968	0.298461
Q9NWQ9	Uncharacterized protein C14orf119 OS=Homo sapiens GN=C14orf119 PE=1 SV=1 - [CN119_HUMAN]	16	4.94	0.775	0.749	1.161	0.895	0.474655
Q9NWM8	Peptidyl-prolyl cis-trans isomerase FKBP14 OS=Homo sapiens GN=FKBP14 PE=1 SV=1 - [FKB14_HUMAN]	24.2	6.07	0.901	1.076	0.969	0.982	0.741631
Q9NW82	WD repeat-containing protein 70 OS=Homo sapiens GN=WDR70 PE=1 SV=1 - [WDR70_HUMAN]	73.2	6.33	1.078	1.077	1.106	1.087	0.000790643
Q9NW64	Pre-mRNA-splicing factor RBM22 OS=Homo sapiens GN=RBM22 PE=1 SV=1 - [RBM22_HUMAN]	46.9	8.54	0.927	0.689	0.909	0.842	0.107297
Q9NW13	RNA-binding protein 28 OS=Homo sapiens GN=RBM28 PE=1 SV=3 - [RBM28_HUMAN]	85.7	9.22	0.934	0.993	0.949	0.959	0.0798451
Q9NVZ3	Adaptin ear-binding coat-associated protein 2 OS=Homo sapiens GN=NECAP2 PE=1 SV=1 - [NECP2_HUMAN]	28.3	8.38	0.907	0.989	1.021	0.972	0.460825
Q9NVX2	Notchless protein homolog 1 OS=Homo sapiens GN=NLE1 PE=1 SV=4 - [NLE1_HUMAN]	53.3	7.34	0.982	0.798	1.028	0.936	0.413912
Q9NVV4	Poly(A) RNA polymerase, mitochondrial OS=Homo sapiens GN=MTPAP PE=1 SV=1 - [PAPD1_HUMAN]	66.1	9.04	1.031	0.913	0.958	0.967	0.395856
Q9NVP1	ATP-dependent RNA helicase DDX18 OS=Homo sapiens GN=DDX18 PE=1 SV=2 - [DDX18_HUMAN]	75.4	9.5	0.938	0.991	0.863	0.931	0.135266
Q9NVN8	Guanine nucleotide-binding protein-like 3-like protein OS=Homo sapiens GN=GNL3L PE=1 SV=1 - [GNL3L_HUMAN]	65.5	8.44	0.929	1.011	0.853	0.931	0.204966
Q9NVJ2	ADP-ribosylation factor-like protein 8B OS=Homo sapiens GN=ARL8B PE=1 SV=1 - [ARL8B_HUMAN]	21.5	8.43	1.048	1.217	1.155	1.14	0.0470413
Q9NVI7	ATPase family AAA domain-containing protein 3A OS=Homo sapiens GN=ATAD3A PE=1 SV=2 - [ATD3A_HUMAN]	71.3	8.98	1.073	1.096	1.039	1.069	0.0138317
Q9NVH2	Integrator complex subunit 7 OS=Homo sapiens GN=INTS7 PE=1 SV=1 - [INT7_HUMAN]	106.8	8.02	0.858	0.854	1.113	0.942	0.533327
Q9NVH1	DnaJ homolog subfamily C member 11 OS=Homo sapiens GN=DNAJC11 PE=1 SV=2 - [DJC11_HUMAN]	63.2	8.4	1.014	1.013	0.983	1.003	0.759546
Q9NVH0	Exonuclease 3'-5' domain-containing protein 2 OS=Homo sapiens GN=EXD2 PE=1 SV=2 - [EXD2_HUMAN]	70.3	8.32	1.03	0.97	0.968	0.989	0.627731
Q9NVG8	TBC1 domain family member 13 OS=Homo sapiens GN=TBC1D13 PE=1 SV=3 - [TBC13_HUMAN]	46.5	5.24	1.101	1.022	0.995	1.039	0.283823
Q9NVE7	Pantothenate kinase 4 OS=Homo sapiens GN=PANK4 PE=1 SV=1 - [PANK4_HUMAN]	85.9	6.28	0.866	0.963	1.086	0.972	0.679273
Q9NVD7	Alpha-parvin OS=Homo sapiens GN=PARVA PE=1 SV=1 - [PARVA_HUMAN]	42.2	5.95	1.045	1.137	1.131	1.104	0.0246524
Q9NVC6	Mediator of RNA polymerase II transcription subunit 17 OS=Homo sapiens GN=MED17 PE=1 SV=2 - [MED17_HUMAN]	72.8	7.44	0.868	0.824	1.002	0.898	0.129413
Q9NVA2	Septin-11 OS=Homo sapiens GN=SEPT11 PE=1 SV=3 - [SEP11_HUMAN]	49.4	6.81	0.91	0.895	1.068	0.958	0.486903
Q9NVA1	Ubiquinol-cytochrome-c reductase complex assembly factor 1 OS=Homo sapiens GN=UQCC1 PE=1 SV=3 - [UQCC1_HUMAN]	34.6	8.91	0.966	0.905	0.974	0.948	0.076722
Q9NV70	Exocyst complex component 1 OS=Homo sapiens GN=EXOC1 PE=1 SV=4 - [EXOC1_HUMAN]	101.9	6.61	0.999	0.823	0.933	0.918	0.18684
Q9NV31	U3 small nucleolar ribonucleoprotein protein IMP3 OS=Homo sapiens GN=IMP3 PE=1 SV=1 - [IMP3_HUMAN]	21.8	9.5	0.798	0.908	0.94	0.882	0.0516956
Q9NV06	DDB1- and CUL4-associated factor 13 OS=Homo sapiens GN=DCAF13 PE=1 SV=2 - [DCA13_HUMAN]	51.4	9.19	0.95	0.915	0.83	0.898	0.0462339
Q9NUU7	ATP-dependent RNA helicase DDX19A OS=Homo sapiens GN=DDX19A PE=1 SV=1 - [DD19A_HUMAN]	53.9	6.58	0.994	0.998	1.039	1.01	0.512124
Q9NUQ9	Protein FAM49B OS=Homo sapiens GN=FAM49B PE=1 SV=1 - [FA49B_HUMAN]	36.7	6.06	0.981	1.021	1.027	1.01	0.539811
Q9NUQ8	ATP-binding cassette sub-family F member 3 OS=Homo sapiens GN=ABCF3 PE=1 SV=2 - [ABCF3_HUMAN]	79.7	6.34	1.064	1.148	0.924	1.045	0.525948
Q9NU22	Midasin OS=Homo sapiens GN=MDN1 PE=1 SV=2 - [MDN1_HUMAN]	632.4	5.68	0.89	0.7	1.088	0.893	0.392217
Q9NTZ6	RNA-binding protein 12 OS=Homo sapiens GN=RBM12 PE=1 SV=1 - [RBM12_HUMAN]	97.3	8.63	1.04	1.1	1.027	1.056	0.0685013
Q9NTX5	Ethylmalonyl-CoA decarboxylase OS=Homo sapiens GN=ECHDC1 PE=1 SV=2 - [ECHD1_HUMAN]	33.7	8.21	0.991	0.995	0.956	0.981	0.193605
Q9NTK5	Obg-like ATPase 1 OS=Homo sapiens GN=OLA1 PE=1 SV=2 - [OLA1_HUMAN]	44.7	7.81	1.043	1.095	1.013	1.05	0.103504
Q9NTJ5	Phosphatidylinositide phosphatase SAC1 OS=Homo sapiens GN=SACM1L PE=1 SV=2 - [SAC1_HUMAN]	66.9	7.12	0.991	1.004	0.911	0.969	0.341857
Q9NTJ3	Structural maintenance of chromosomes protein 4 OS=Homo sapiens GN=SMC4 PE=1 SV=2 - [SMC4_HUMAN]	147.1	6.79	1.028	1.046	1	1.025	0.139097
Q9NTI5	Sister chromatid cohesion protein PDS5 homolog B OS=Homo sapiens GN=PDS5B PE=1 SV=1 - [PDS5B_HUMAN]	164.6	8.47	0.879	0.784	0.815	0.826	0.00339935
Q9NT62	Ubiquitin-like-conjugating enzyme ATG3 OS=Homo sapiens GN=ATG3 PE=1 SV=1 - [ATG3_HUMAN]	35.8	4.74	1.066	1.023	1.037	1.042	0.0294627
Q9NSP4	Centromere protein M OS=Homo sapiens GN=CENPM PE=1 SV=1 - [CENPM_HUMAN]	19.7	7.2	0.778	0.723	0.905	0.802	0.0213156
Q9NSE4	Isoleucine--tRNA ligase, mitochondrial OS=Homo sapiens GN=IARS2 PE=1 SV=2 - [SYIM_HUMAN]	113.7	7.2	0.986	0.997	1.023	1.002	0.864198
Q9NSD9	Phenylalanine--tRNA ligase beta subunit OS=Homo sapiens GN=FARSB PE=1 SV=3 - [SYFB_HUMAN]	66.1	6.84	1.056	1.085	0.987	1.043	0.216024
Q9NSC5	Homer protein homolog 3 OS=Homo sapiens GN=HOMER3 PE=1 SV=2 - [HOME3_HUMAN]	39.8	5.45	0.974	1.024	0.96	0.986	0.510955
Q9NS87	Kinesin-like protein KIF15 OS=Homo sapiens GN=KIF15 PE=1 SV=1 - [KIF15_HUMAN]	160.1	6	0.718	0.763	0.875	0.785	0.0100389
Q9NS86	LanC-like protein 2 OS=Homo sapiens GN=LANCL2 PE=1 SV=1 - [LANC2_HUMAN]	50.8	7.43	1.073	1.153	1.036	1.087	0.0647043
Q9NS69	Mitochondrial import receptor subunit TOM22 homolog OS=Homo sapiens GN=TOMM22 PE=1 SV=3 - [TOM22_HUMAN]	15.5	4.34	0.997	0.906	0.963	0.955	0.16776
Q9NRY6	Phospholipid scramblase 3 OS=Homo sapiens GN=PLSCR3 PE=1 SV=2 - [PLS3_HUMAN]	31.6	6.65	0.645	0.899	0.958	0.834	0.158913
Q9NRY4	Rho GTPase-activating protein 35 OS=Homo sapiens GN=ARHGAP35 PE=1 SV=3 - [RHG35_HUMAN]	170.4	6.64	0.845	0.699	0.832	0.792	0.0111722
Q9NRX4	14 kDa phosphohistidine phosphatase OS=Homo sapiens GN=PHPT1 PE=1 SV=1 - [PHP14_HUMAN]	13.8	6.07	0.988	1.041	1.057	1.029	0.241175
Q9NRX2	39S ribosomal protein L17, mitochondrial OS=Homo sapiens GN=MRPL17 PE=1 SV=1 - [RM17_HUMAN]	20	10.11	1.112	1.332	0.998	1.147	0.207251
Q9NRW7	Vacuolar protein sorting-associated protein 45 OS=Homo sapiens GN=VPS45 PE=1 SV=1 - [VPS45_HUMAN]	65	8.24	1.11	1.122	1.208	1.147	0.00895517
Q9NRW3	DNA dC->dU-editing enzyme APOBEC-3C OS=Homo sapiens GN=APOBEC3C PE=1 SV=2 - [ABC3C_HUMAN]	22.8	7.59	0.947	0.981	0.981	0.97	0.0554316
Q9NRR5	Ubiquilin-4 OS=Homo sapiens GN=UBQLN4 PE=1 SV=2 - [UBQL4_HUMAN]	63.8	5.22	1.038	1.152	0.994	1.061	0.262592
Q9NRP0	Oligosaccharyltransferase complex subunit OSTC OS=Homo sapiens GN=OSTC PE=1 SV=1 - [OSTC_HUMAN]	16.8	9.13	0.969	0.895	0.907	0.924	0.0291329
Q9NRN7	L-aminoadipate-semialdehyde dehydrogenase-phosphopantetheinyl transferase OS=Homo sapiens GN=AASDHPPT PE=1 SV=2 - [ADPPT_HUMAN]	35.8	6.8	1.001	1.03	1.022	1.018	0.110565
Q9NRG9	Aladin OS=Homo sapiens GN=AAAS PE=1 SV=1 - [AAAS_HUMAN]	59.5	7.5	0.973	0.958	1.018	0.983	0.399079
Q9NRG1	Phosphoribosyltransferase domain-containing protein 1 OS=Homo sapiens GN=PRTFDC1 PE=1 SV=1 - [PRDC1_HUMAN]	25.7	6.15	1.067	0.995	1.032	1.031	0.206206
Q9NRG0	Chromatin accessibility complex protein 1 OS=Homo sapiens GN=CHRAC1 PE=1 SV=1 - [CHRC1_HUMAN]	14.7	5.1	0.93	0.992	0.946	0.956	0.0770105
Q9NRF8	CTP synthase 2 OS=Homo sapiens GN=CTPS2 PE=1 SV=1 - [PYRG2_HUMAN]	65.6	6.9	0.964	1.266	1.039	1.09	0.379227
Q9NR46	Endophilin-B2 OS=Homo sapiens GN=SH3GLB2 PE=1 SV=1 - [SHLB2_HUMAN]	43.9	5.99	1.013	1.107	1.078	1.066	0.0764138
Q9NR45	Sialic acid synthase OS=Homo sapiens GN=NANS PE=1 SV=2 - [SIAS_HUMAN]	40.3	6.74	1.096	1.073	1.034	1.068	0.0201309
Q9NR33	DNA polymerase epsilon subunit 4 OS=Homo sapiens GN=POLE4 PE=1 SV=2 - [DPOE4_HUMAN]	12.2	4.92	0.995	0.924	0.969	0.963	0.146214
Q9NR31	GTP-binding protein SAR1a OS=Homo sapiens GN=SAR1A PE=1 SV=1 - [SAR1A_HUMAN]	22.4	6.68	1.005	1.045	1.038	1.029	0.0761234
Q9NR30	Nucleolar RNA helicase 2 OS=Homo sapiens GN=DDX21 PE=1 SV=5 - [DDX21_HUMAN]	87.3	9.28	0.935	0.865	0.859	0.886	0.00959354
Q9NR28	Diablo homolog, mitochondrial OS=Homo sapiens GN=DIABLO PE=1 SV=1 - [DBLOH_HUMAN]	27.1	5.9	0.897	1.07	0.882	0.95	0.450986
Q9NR19	Acetyl-coenzyme A synthetase, cytoplasmic OS=Homo sapiens GN=ACSS2 PE=1 SV=1 - [ACSA_HUMAN]	78.5	6.46	1.007	0.935	0.97	0.971	0.231043
Q9NR12	PDZ and LIM domain protein 7 OS=Homo sapiens GN=PDLIM7 PE=1 SV=1 - [PDLI7_HUMAN]	49.8	8.41	1.005	0.98	1.028	1.004	0.770174
Q9NQX3	Gephyrin OS=Homo sapiens GN=GPHN PE=1 SV=1 - [GEPH_HUMAN]	79.7	5.43	1.003	0.89	0.938	0.944	0.160463
Q9NQW7	Xaa-Pro aminopeptidase 1 OS=Homo sapiens GN=XPNPEP1 PE=1 SV=3 - [XPP1_HUMAN]	69.9	5.67	1.073	0.958	0.962	0.998	0.953598
Q9NQW6	Actin-binding protein anillin OS=Homo sapiens GN=ANLN PE=1 SV=2 - [ANLN_HUMAN]	124.1	8.07	0.985	1.002	0.975	0.987	0.183281
Q9NQT5	Exosome complex component RRP40 OS=Homo sapiens GN=EXOSC3 PE=1 SV=3 - [EXOS3_HUMAN]	29.6	8.1	0.958	0.976	1.003	0.979	0.183567
Q9NQT4	Exosome complex component RRP46 OS=Homo sapiens GN=EXOSC5 PE=1 SV=1 - [EXOS5_HUMAN]	25.2	7.59	0.971	0.968	0.994	0.978	0.0530173
Q9NQS7	Inner centromere protein OS=Homo sapiens GN=INCENP PE=1 SV=3 - [INCE_HUMAN]	105.4	9.44	0.827	0.829	0.963	0.873	0.0477315
Q9NQR4	Omega-amidase NIT2 OS=Homo sapiens GN=NIT2 PE=1 SV=1 - [NIT2_HUMAN]	30.6	7.21	0.986	0.934	1.03	0.983	0.580411
Q9NQP4	Prefoldin subunit 4 OS=Homo sapiens GN=PFDN4 PE=1 SV=1 - [PFD4_HUMAN]	15.3	4.53	1.098	1.032	1.093	1.074	0.0248136
Q9NQH7	Probable Xaa-Pro aminopeptidase 3 OS=Homo sapiens GN=XPNPEP3 PE=1 SV=1 - [XPP3_HUMAN]	57	6.83	0.905	0.841	1.007	0.918	0.163715
Q9NQG5	Regulation of nuclear pre-mRNA domain-containing protein 1B OS=Homo sapiens GN=RPRD1B PE=1 SV=1 - [RPR1B_HUMAN]	36.9	5.97	0.945	1.169	0.979	1.031	0.679474
Q9NQC3	Reticulon-4 OS=Homo sapiens GN=RTN4 PE=1 SV=2 - [RTN4_HUMAN]	129.9	4.5	0.97	0.96	0.983	0.971	0.0121052
Q9NQ88	Fructose-2,6-bisphosphatase TIGAR OS=Homo sapiens GN=TIGAR PE=1 SV=1 - [TIGAR_HUMAN]	30	7.69	1.077	1.113	1.06	1.083	0.00595064
Q9NQ50	39S ribosomal protein L40, mitochondrial OS=Homo sapiens GN=MRPL40 PE=1 SV=1 - [RM40_HUMAN]	24.5	9.63	1.002	0.994	0.932	0.976	0.338961
Q9NQ48	Leucine zipper transcription factor-like protein 1 OS=Homo sapiens GN=LZTFL1 PE=1 SV=1 - [LZTL1_HUMAN]	34.6	5.36	0.979	1.034	0.953	0.989	0.659786
Q9NQ29	Putative RNA-binding protein Luc7-like 1 OS=Homo sapiens GN=LUC7L PE=1 SV=1 - [LUC7L_HUMAN]	43.7	9.92	1.09	1.119	0.968	1.059	0.271237
Q9NPQ8	Synembryn-A OS=Homo sapiens GN=RIC8A PE=1 SV=3 - [RIC8A_HUMAN]	59.7	5.33	0.969	1.032	1.091	1.031	0.433102
Q9NPJ3	Acyl-coenzyme A thioesterase 13 OS=Homo sapiens GN=ACOT13 PE=1 SV=1 - [ACO13_HUMAN]	15	9.14	0.979	0.924	1.056	0.986	0.739124
Q9NPI6	mRNA-decapping enzyme 1A OS=Homo sapiens GN=DCP1A PE=1 SV=2 - [DCP1A_HUMAN]	63.3	6.25	0.93	1.026	1.036	0.997	0.940888
Q9NPH2	Inositol-3-phosphate synthase 1 OS=Homo sapiens GN=ISYNA1 PE=1 SV=1 - [INO1_HUMAN]	61	5.76	1.031	1.068	1.031	1.043	0.0245936
Q9NPF4	Probable tRNA N6-adenosine threonylcarbamoyltransferase OS=Homo sapiens GN=OSGEP PE=1 SV=1 - [OSGEP_HUMAN]	36.4	6.35	1.128	1.105	0.941	1.058	0.380333
Q9NPD3	Exosome complex component RRP41 OS=Homo sapiens GN=EXOSC4 PE=1 SV=3 - [EXOS4_HUMAN]	26.4	6.52	0.807	0.718	0.752	0.759	0.000745519
Q9NPA8	Transcription and mRNA export factor ENY2 OS=Homo sapiens GN=ENY2 PE=1 SV=1 - [ENY2_HUMAN]	11.5	9.33	1.102	1.059	1.026	1.062	0.0472008
Q9NP97	Dynein light chain roadblock-type 1 OS=Homo sapiens GN=DYNLRB1 PE=1 SV=3 - [DLRB1_HUMAN]	10.9	7.25	1.014	1.006	0.98	1	0.999997
Q9NP81	Serine--tRNA ligase, mitochondrial OS=Homo sapiens GN=SARS2 PE=1 SV=1 - [SYSM_HUMAN]	58.2	8.13	0.976	0.974	0.861	0.937	0.172717
Q9NP79	Vacuolar protein sorting-associated protein VTA1 homolog OS=Homo sapiens GN=VTA1 PE=1 SV=1 - [VTA1_HUMAN]	33.9	6.29	0.979	0.817	1.015	0.937	0.359304
Q9NP77	RNA polymerase II subunit A C-terminal domain phosphatase SSU72 OS=Homo sapiens GN=SSU72 PE=1 SV=1 - [SSU72_HUMAN]	22.6	5.33	0.939	0.985	0.965	0.963	0.0498963
Q9NP72	Ras-related protein Rab-18 OS=Homo sapiens GN=RAB18 PE=1 SV=1 - [RAB18_HUMAN]	23	5.24	0.99	0.975	1.043	1.003	0.903372
Q9HDC9	Adipocyte plasma membrane-associated protein OS=Homo sapiens GN=APMAP PE=1 SV=2 - [APMAP_HUMAN]	46.5	6.16	0.983	1.019	1.012	1.005	0.693734
Q9HD45	Transmembrane 9 superfamily member 3 OS=Homo sapiens GN=TM9SF3 PE=1 SV=2 - [TM9S3_HUMAN]	67.8	7.21	1.053	1.078	1.032	1.054	0.0150181
Q9HD33	39S ribosomal protein L47, mitochondrial OS=Homo sapiens GN=MRPL47 PE=1 SV=2 - [RM47_HUMAN]	29.4	10.37	1.009	1.093	1.069	1.057	0.0846162
Q9HD26	Golgi-associated PDZ and coiled-coil motif-containing protein OS=Homo sapiens GN=GOPC PE=1 SV=1 - [GOPC_HUMAN]	50.5	5.92	1.027	1.013	0.94	0.993	0.816939
Q9HD15	Steroid receptor RNA activator 1 OS=Homo sapiens GN=SRA1 PE=1 SV=1 - [SRA1_HUMAN]	25.7	7.03	1.023	1.073	0.983	1.026	0.368996
Q9HCS7	Pre-mRNA-splicing factor SYF1 OS=Homo sapiens GN=XAB2 PE=1 SV=2 - [SYF1_HUMAN]	99.9	6.23	0.954	0.969	0.894	0.939	0.0562577
Q9HCN8	Stromal cell-derived factor 2-like protein 1 OS=Homo sapiens GN=SDF2L1 PE=1 SV=2 - [SDF2L_HUMAN]	23.6	7.03	1.162	1.181	0.972	1.105	0.19069
Q9HCM1	Uncharacterized protein KIAA1551 OS=Homo sapiens GN=KIAA1551 PE=1 SV=3 - [K1551_HUMAN]	194.7	8.78	1.018	0.722	0.98	0.907	0.372285
Q9HCK8	Chromodomain-helicase-DNA-binding protein 8 OS=Homo sapiens GN=CHD8 PE=1 SV=5 - [CHD8_HUMAN]	290.3	6.47	0.956	0.827	1.097	0.96	0.634963
Q9HCE1	Putative helicase MOV-10 OS=Homo sapiens GN=MOV10 PE=1 SV=2 - [MOV10_HUMAN]	113.6	8.82	1.004	1.041	1.02	1.022	0.113191
Q9HCD5	Nuclear receptor coactivator 5 OS=Homo sapiens GN=NCOA5 PE=1 SV=2 - [NCOA5_HUMAN]	65.5	9.6	0.854	0.908	0.911	0.891	0.00416631
Q9HCC0	Methylcrotonoyl-CoA carboxylase beta chain, mitochondrial OS=Homo sapiens GN=MCCC2 PE=1 SV=1 - [MCCB_HUMAN]	61.3	7.68	0.908	0.932	0.944	0.928	0.0024387
Q9HC52	Chromobox protein homolog 8 OS=Homo sapiens GN=CBX8 PE=1 SV=3 - [CBX8_HUMAN]	43.4	9.91	1.134	1.157	1.313	1.201	0.0231524
Q9HC38	Glyoxalase domain-containing protein 4 OS=Homo sapiens GN=GLOD4 PE=1 SV=1 - [GLOD4_HUMAN]	34.8	5.6	1.068	1.108	1.05	1.075	0.0117351
Q9HC36	RNA methyltransferase-like protein 1 OS=Homo sapiens GN=RNMTL1 PE=1 SV=2 - [RMTL1_HUMAN]	47	8.73	0.838	0.933	0.883	0.885	0.0136562
Q9HC35	Echinoderm microtubule-associated protein-like 4 OS=Homo sapiens GN=EML4 PE=1 SV=3 - [EMAL4_HUMAN]	108.8	6.4	0.998	0.941	0.964	0.968	0.122544
Q9HC07	Transmembrane protein 165 OS=Homo sapiens GN=TMEM165 PE=1 SV=1 - [TM165_HUMAN]	34.9	7.02	1.036	1.029	1.147	1.071	0.138159
Q9HBM1	Kinetochore protein Spc25 OS=Homo sapiens GN=SPC25 PE=1 SV=1 - [SPC25_HUMAN]	26.1	8	1.079	1.037	1.103	1.073	0.0193543
Q9HB90	Ras-related GTP-binding protein C OS=Homo sapiens GN=RRAGC PE=1 SV=1 - [RRAGC_HUMAN]	44.2	5.1	1.007	1.148	0.981	1.045	0.431537
Q9HB71	Calcyclin-binding protein OS=Homo sapiens GN=CACYBP PE=1 SV=2 - [CYBP_HUMAN]	26.2	8.25	1.103	1.113	1.081	1.099	0.000469571
Q9HB40	Retinoid-inducible serine carboxypeptidase OS=Homo sapiens GN=SCPEP1 PE=1 SV=1 - [RISC_HUMAN]	50.8	5.81	1.26	1.184	1.201	1.215	0.000732802
Q9HB07	UPF0160 protein MYG1, mitochondrial OS=Homo sapiens GN=C12orf10 PE=1 SV=2 - [MYG1_HUMAN]	42.4	6.67	1.035	0.979	0.983	0.999	0.958444
Q9HAV7	GrpE protein homolog 1, mitochondrial OS=Homo sapiens GN=GRPEL1 PE=1 SV=2 - [GRPE1_HUMAN]	24.3	8.12	1.008	1.119	1.025	1.051	0.216052
Q9HAV4	Exportin-5 OS=Homo sapiens GN=XPO5 PE=1 SV=1 - [XPO5_HUMAN]	136.2	5.8	1.073	0.931	1.043	1.016	0.735272
Q9HAU5	Regulator of nonsense transcripts 2 OS=Homo sapiens GN=UPF2 PE=1 SV=1 - [RENT2_HUMAN]	147.7	5.69	1.072	0.894	0.944	0.97	0.601635
Q9HAF1	Chromatin modification-related protein MEAF6 OS=Homo sapiens GN=MEAF6 PE=1 SV=1 - [EAF6_HUMAN]	21.6	9.32	1.055	1.013	0.852	0.973	0.688654
Q9HAB8	Phosphopantothenate--cysteine ligase OS=Homo sapiens GN=PPCS PE=1 SV=2 - [PPCS_HUMAN]	34	6.71	1	0.964	0.996	0.987	0.306808
Q9H9T3	Elongator complex protein 3 OS=Homo sapiens GN=ELP3 PE=1 SV=2 - [ELP3_HUMAN]	62.2	8.88	0.875	0.992	0.883	0.917	0.0918055
Q9H9Q2	COP9 signalosome complex subunit 7b OS=Homo sapiens GN=COPS7B PE=1 SV=1 - [CSN7B_HUMAN]	29.6	6.15	1.027	0.903	1.134	1.021	0.765248
Q9H9P8	L-2-hydroxyglutarate dehydrogenase, mitochondrial OS=Homo sapiens GN=L2HGDH PE=1 SV=3 - [L2HDH_HUMAN]	50.3	8.15	0.918	0.935	0.989	0.947	0.0696426
Q9H9J2	39S ribosomal protein L44, mitochondrial OS=Homo sapiens GN=MRPL44 PE=1 SV=1 - [RM44_HUMAN]	37.5	8.4	1.016	1	1.02	1.012	0.121004
Q9H9B4	Sideroflexin-1 OS=Homo sapiens GN=SFXN1 PE=1 SV=4 - [SFXN1_HUMAN]	35.6	9.07	0.986	1.108	0.971	1.022	0.643701
Q9H9A6	Leucine-rich repeat-containing protein 40 OS=Homo sapiens GN=LRRC40 PE=1 SV=1 - [LRC40_HUMAN]	68.2	6.43	0.777	0.924	0.975	0.892	0.142949
Q9H993	UPF0364 protein C6orf211 OS=Homo sapiens GN=C6orf211 PE=1 SV=1 - [CF211_HUMAN]	51.1	5.76	1.196	1.198	0.978	1.124	0.164629
Q9H936	Mitochondrial glutamate carrier 1 OS=Homo sapiens GN=SLC25A22 PE=1 SV=1 - [GHC1_HUMAN]	34.4	9.29	0.935	1.051	0.953	0.98	0.60279
Q9H910	Hematological and neurological expressed 1-like protein OS=Homo sapiens GN=HN1L PE=1 SV=1 - [HN1L_HUMAN]	20.1	9.26	1.085	1.047	1.063	1.065	0.00412639
Q9H8Y8	Golgi reassembly-stacking protein 2 OS=Homo sapiens GN=GORASP2 PE=1 SV=3 - [GORS2_HUMAN]	47.1	4.82	1.062	1.03	1.031	1.041	0.0174928
Q9H845	Acyl-CoA dehydrogenase family member 9, mitochondrial OS=Homo sapiens GN=ACAD9 PE=1 SV=1 - [ACAD9_HUMAN]	68.7	7.96	1.02	1.005	1.087	1.037	0.212721
Q9H832	Ubiquitin-conjugating enzyme E2 Z OS=Homo sapiens GN=UBE2Z PE=1 SV=2 - [UBE2Z_HUMAN]	38.2	5.62	0.913	1.045	0.794	0.917	0.317769
Q9H814	Phosphorylated adapter RNA export protein OS=Homo sapiens GN=PHAX PE=1 SV=1 - [PHAX_HUMAN]	44.4	5.4	1.077	1.115	1.027	1.073	0.0457093
Q9H7Z7	Prostaglandin E synthase 2 OS=Homo sapiens GN=PTGES2 PE=1 SV=1 - [PGES2_HUMAN]	41.9	9.16	1.031	1.075	0.988	1.031	0.280237
Q9H7Z3	Protein NRDE2 homolog OS=Homo sapiens GN=NRDE2 PE=1 SV=3 - [NRDE2_HUMAN]	132.6	7.68	0.769	0.623	1.055	0.816	0.219905
Q9H7B2	Ribosome production factor 2 homolog OS=Homo sapiens GN=RPF2 PE=1 SV=2 - [RPF2_HUMAN]	35.6	9.99	0.655	0.98	0.827	0.821	0.128689
Q9H773	dCTP pyrophosphatase 1 OS=Homo sapiens GN=DCTPP1 PE=1 SV=1 - [DCTP1_HUMAN]	18.7	5.03	1.057	1.147	1.063	1.089	0.0375298
Q9H6Z4	Ran-binding protein 3 OS=Homo sapiens GN=RANBP3 PE=1 SV=1 - [RANB3_HUMAN]	60.2	4.78	1.122	1.063	1.04	1.075	0.0372472
Q9H6Y7	E3 ubiquitin-protein ligase RNF167 OS=Homo sapiens GN=RNF167 PE=1 SV=1 - [RN167_HUMAN]	38.3	5.63	0.863	0.918	0.627	0.803	0.0915395
Q9H6Y2	WD repeat-containing protein 55 OS=Homo sapiens GN=WDR55 PE=1 SV=2 - [WDR55_HUMAN]	42	4.92	0.989	0.97	0.825	0.928	0.23683
Q9H6T3	RNA polymerase II-associated protein 3 OS=Homo sapiens GN=RPAP3 PE=1 SV=2 - [RPAP3_HUMAN]	75.7	6.84	0.968	0.912	0.913	0.931	0.0203097
Q9H6S3	Epidermal growth factor receptor kinase substrate 8-like protein 2 OS=Homo sapiens GN=EPS8L2 PE=1 SV=2 - [ES8L2_HUMAN]	80.6	6.84	0.944	0.962	1.043	0.983	0.606379
Q9H6R4	Nucleolar protein 6 OS=Homo sapiens GN=NOL6 PE=1 SV=2 - [NOL6_HUMAN]	127.5	7.64	0.97	0.921	0.946	0.946	0.0184457
Q9H6H4	Receptor expression-enhancing protein 4 OS=Homo sapiens GN=REEP4 PE=1 SV=1 - [REEP4_HUMAN]	29.4	9.73	0.899	0.969	0.944	0.937	0.0376642
Q9H5X1	MIP18 family protein FAM96A OS=Homo sapiens GN=FAM96A PE=1 SV=1 - [FA96A_HUMAN]	18.3	4.88	0.789	0.785	0.827	0.8	0.000117565
Q9H5V8	CUB domain-containing protein 1 OS=Homo sapiens GN=CDCP1 PE=1 SV=3 - [CDCP1_HUMAN]	92.9	7.96	1.116	1.052	0.961	1.043	0.393126
Q9H5Q4	Dimethyladenosine transferase 2, mitochondrial OS=Homo sapiens GN=TFB2M PE=1 SV=1 - [TFB2M_HUMAN]	45.3	9.19	1.001	1.107	0.81	0.973	0.768834
Q9H5N1	Rab GTPase-binding effector protein 2 OS=Homo sapiens GN=RABEP2 PE=1 SV=2 - [RABE2_HUMAN]	63.5	4.78	0.809	0.716	0.784	0.77	0.00115632
Q9H583	HEAT repeat-containing protein 1 OS=Homo sapiens GN=HEATR1 PE=1 SV=3 - [HEAT1_HUMAN]	242.2	6.54	1.017	1.004	0.913	0.978	0.53814
Q9H501	ESF1 homolog OS=Homo sapiens GN=ESF1 PE=1 SV=1 - [ESF1_HUMAN]	98.7	5.11	0.945	0.963	1.184	1.031	0.71022
Q9H4M9	EH domain-containing protein 1 OS=Homo sapiens GN=EHD1 PE=1 SV=2 - [EHD1_HUMAN]	60.6	6.83	0.971	0.989	1.007	0.989	0.349523
Q9H4B0	Probable tRNA N6-adenosine threonylcarbamoyltransferase, mitochondrial OS=Homo sapiens GN=OSGEPL1 PE=2 SV=2 - [OSGP2_HUMAN]	45.1	8.56	1.077	1.07	1.054	1.067	0.00059749
Q9H4A6	Golgi phosphoprotein 3 OS=Homo sapiens GN=GOLPH3 PE=1 SV=1 - [GOLP3_HUMAN]	33.8	6.44	0.913	0.973	0.911	0.932	0.0292
Q9H4A4	Aminopeptidase B OS=Homo sapiens GN=RNPEP PE=1 SV=2 - [AMPB_HUMAN]	72.5	5.74	1.055	1.03	1.051	1.045	0.00426695
Q9H4A3	Serine/threonine-protein kinase WNK1 OS=Homo sapiens GN=WNK1 PE=1 SV=2 - [WNK1_HUMAN]	250.6	6.34	1.011	0.905	1.065	0.994	0.899305
Q9H488	GDP-fucose protein O-fucosyltransferase 1 OS=Homo sapiens GN=POFUT1 PE=1 SV=1 - [OFUT1_HUMAN]	43.9	8.53	1.025	1.085	1.03	1.047	0.072144
Q9H444	Charged multivesicular body protein 4b OS=Homo sapiens GN=CHMP4B PE=1 SV=1 - [CHM4B_HUMAN]	24.9	4.82	1.063	1.133	1.024	1.073	0.082958
Q9H3Z4	DnaJ homolog subfamily C member 5 OS=Homo sapiens GN=DNAJC5 PE=1 SV=1 - [DNJC5_HUMAN]	22.1	5.07	1.05	1.024	0.86	0.978	0.730209
Q9H3U1	Protein unc-45 homolog A OS=Homo sapiens GN=UNC45A PE=1 SV=1 - [UN45A_HUMAN]	103	6.07	1.016	1.014	1.026	1.019	0.00733881
Q9H3S7	Tyrosine-protein phosphatase non-receptor type 23 OS=Homo sapiens GN=PTPN23 PE=1 SV=1 - [PTN23_HUMAN]	178.9	6.92	0.959	0.887	0.894	0.913	0.0194216
Q9H3P7	Golgi resident protein GCP60 OS=Homo sapiens GN=ACBD3 PE=1 SV=4 - [GCP60_HUMAN]	60.6	5.06	0.942	0.768	0.928	0.879	0.0966749
Q9H3N1	Thioredoxin-related transmembrane protein 1 OS=Homo sapiens GN=TMX1 PE=1 SV=1 - [TMX1_HUMAN]	31.8	4.98	0.906	0.875	0.914	0.898	0.00102799
Q9H3K6	BolA-like protein 2 OS=Homo sapiens GN=BOLA2 PE=1 SV=1 - [BOLA2_HUMAN]	10.1	6.52	0.996	1.038	0.979	1.004	0.816969
Q9H330	Transmembrane protein 245 OS=Homo sapiens GN=TMEM245 PE=1 SV=2 - [TM245_HUMAN]	100.9	8.87	0.791	0.852	0.945	0.863	0.0373947
Q9H307	Pinin OS=Homo sapiens GN=PNN PE=1 SV=4 - [PININ_HUMAN]	81.6	7.14	1.012	0.963	0.992	0.989	0.482492
Q9H2W6	39S ribosomal protein L46, mitochondrial OS=Homo sapiens GN=MRPL46 PE=1 SV=1 - [RM46_HUMAN]	31.7	7.05	1.02	1.034	1.12	1.058	0.13715
Q9H2V7	Protein spinster homolog 1 OS=Homo sapiens GN=SPNS1 PE=1 SV=1 - [SPNS1_HUMAN]	56.6	6.64	0.878	0.951	0.975	0.935	0.0886327
Q9H2U2	Inorganic pyrophosphatase 2, mitochondrial OS=Homo sapiens GN=PPA2 PE=1 SV=2 - [IPYR2_HUMAN]	37.9	7.39	1.017	1.146	0.991	1.051	0.34444
Q9H2P0	Activity-dependent neuroprotector homeobox protein OS=Homo sapiens GN=ADNP PE=1 SV=1 - [ADNP_HUMAN]	123.5	7.34	1.013	0.96	0.978	0.984	0.353088
Q9H2M9	Rab3 GTPase-activating protein non-catalytic subunit OS=Homo sapiens GN=RAB3GAP2 PE=1 SV=1 - [RBGPR_HUMAN]	155.9	5.62	1.054	1.064	1.05	1.056	0.000176739
Q9H2J4	Phosducin-like protein 3 OS=Homo sapiens GN=PDCL3 PE=1 SV=1 - [PDCL3_HUMAN]	27.6	4.84	0.972	0.945	1.05	0.989	0.744389
Q9H2G2	STE20-like serine/threonine-protein kinase OS=Homo sapiens GN=SLK PE=1 SV=1 - [SLK_HUMAN]	142.6	5.15	0.972	1.029	1.05	1.017	0.506096
Q9H2D6	TRIO and F-actin-binding protein OS=Homo sapiens GN=TRIOBP PE=1 SV=3 - [TARA_HUMAN]	261.2	8.48	0.999	0.919	0.889	0.936	0.121608
Q9H299	SH3 domain-binding glutamic acid-rich-like protein 3 OS=Homo sapiens GN=SH3BGRL3 PE=1 SV=1 - [SH3L3_HUMAN]	10.4	4.93	1.085	1.075	1.021	1.06	0.0385805
Q9H269	Vacuolar protein sorting-associated protein 16 homolog OS=Homo sapiens GN=VPS16 PE=1 SV=2 - [VPS16_HUMAN]	94.6	6.77	0.895	0.891	0.833	0.873	0.00317052
Q9H223	EH domain-containing protein 4 OS=Homo sapiens GN=EHD4 PE=1 SV=1 - [EHD4_HUMAN]	61.1	6.76	0.906	0.974	0.993	0.958	0.184202
Q9H1E3	Nuclear ubiquitous casein and cyclin-dependent kinase substrate 1 OS=Homo sapiens GN=NUCKS1 PE=1 SV=1 - [NUCKS_HUMAN]	27.3	5.08	1.107	0.944	0.92	0.99	0.877273
Q9H1B7	Interferon regulatory factor 2-binding protein-like OS=Homo sapiens GN=IRF2BPL PE=1 SV=1 - [I2BPL_HUMAN]	82.6	8.24	0.994	0.947	0.962	0.968	0.080008
Q9H0U4	Ras-related protein Rab-1B OS=Homo sapiens GN=RAB1B PE=1 SV=1 - [RAB1B_HUMAN]	22.2	5.73	1.098	0.948	1.024	1.023	0.618584
Q9H0S4	Probable ATP-dependent RNA helicase DDX47 OS=Homo sapiens GN=DDX47 PE=1 SV=1 - [DDX47_HUMAN]	50.6	9.1	1.061	0.911	0.899	0.957	0.455681
Q9H0R4	Haloacid dehalogenase-like hydrolase domain-containing protein 2 OS=Homo sapiens GN=HDHD2 PE=1 SV=1 - [HDHD2_HUMAN]	28.5	6.24	0.991	1.15	0.972	1.038	0.541019
Q9H0H5	Rac GTPase-activating protein 1 OS=Homo sapiens GN=RACGAP1 PE=1 SV=1 - [RGAP1_HUMAN]	71	8.88	0.971	0.974	1.032	0.992	0.71902
Q9H0E2	Toll-interacting protein OS=Homo sapiens GN=TOLLIP PE=1 SV=1 - [TOLIP_HUMAN]	30.3	5.97	0.943	0.816	0.916	0.892	0.0485863
Q9H0D6	5'-3' exoribonuclease 2 OS=Homo sapiens GN=XRN2 PE=1 SV=1 - [XRN2_HUMAN]	108.5	7.47	1.022	1.018	0.962	1.001	0.974191
Q9H0C8	Integrin-linked kinase-associated serine/threonine phosphatase 2C OS=Homo sapiens GN=ILKAP PE=1 SV=1 - [ILKAP_HUMAN]	42.9	7.09	1.04	1.042	1.048	1.043	5.56577e-05
Q9H0B6	Kinesin light chain 2 OS=Homo sapiens GN=KLC2 PE=1 SV=1 - [KLC2_HUMAN]	68.9	7.15	1.01	0.966	0.934	0.97	0.244924
Q9H0A0	N-acetyltransferase 10 OS=Homo sapiens GN=NAT10 PE=1 SV=2 - [NAT10_HUMAN]	115.7	8.27	0.961	0.84	0.943	0.915	0.0863084
Q9H098	Protein FAM107B OS=Homo sapiens GN=FAM107B PE=1 SV=1 - [F107B_HUMAN]	15.5	8.29	1.055	1.114	1.087	1.085	0.00746802
Q9H078	Caseinolytic peptidase B protein homolog OS=Homo sapiens GN=CLPB PE=1 SV=1 - [CLPB_HUMAN]	78.7	9.01	0.824	0.962	0.99	0.925	0.219289
Q9H074	Polyadenylate-binding protein-interacting protein 1 OS=Homo sapiens GN=PAIP1 PE=1 SV=1 - [PAIP1_HUMAN]	53.5	4.81	1.34	1.277	1.182	1.266	0.00439532
Q9H061	Transmembrane protein 126A OS=Homo sapiens GN=TMEM126A PE=1 SV=1 - [T126A_HUMAN]	21.5	9.26	0.852	1.224	0.946	1.007	0.950796
Q9GZZ1	N-alpha-acetyltransferase 50 OS=Homo sapiens GN=NAA50 PE=1 SV=1 - [NAA50_HUMAN]	19.4	8.81	1.068	1.178	1.031	1.092	0.104642
Q9GZU8	Protein FAM192A OS=Homo sapiens GN=FAM192A PE=1 SV=1 - [F192A_HUMAN]	28.9	5.45	0.963	0.925	0.891	0.926	0.0239602
Q9GZT9	Egl nine homolog 1 OS=Homo sapiens GN=EGLN1 PE=1 SV=1 - [EGLN1_HUMAN]	46	8.53	0.945	0.824	1.012	0.927	0.255195
Q9GZT3	SRA stem-loop-interacting RNA-binding protein, mitochondrial OS=Homo sapiens GN=SLIRP PE=1 SV=1 - [SLIRP_HUMAN]	12.3	10.24	0.979	1.004	0.942	0.975	0.237395
Q9GZS3	WD repeat-containing protein 61 OS=Homo sapiens GN=WDR61 PE=1 SV=1 - [WDR61_HUMAN]	33.6	5.47	1.068	1.227	1.02	1.105	0.168541
Q9GZP8	Immortalization up-regulated protein OS=Homo sapiens GN=IMUP PE=1 SV=1 - [IMUP_HUMAN]	10.9	9.73	1.335	1.129	1.157	1.207	0.0326236
Q9GZN8	UPF0687 protein C20orf27 OS=Homo sapiens GN=C20orf27 PE=1 SV=3 - [CT027_HUMAN]	19.3	6.84	0.922	1.088	1	1.003	0.947914
Q9GZL7	Ribosome biogenesis protein WDR12 OS=Homo sapiens GN=WDR12 PE=1 SV=2 - [WDR12_HUMAN]	47.7	5.9	1.041	1.073	1.022	1.045	0.0381629
Q9C0J8	pre-mRNA 3' end processing protein WDR33 OS=Homo sapiens GN=WDR33 PE=1 SV=2 - [WDR33_HUMAN]	145.8	9.17	1.009	1.102	0.991	1.034	0.378857
Q9C0C2	182 kDa tankyrase-1-binding protein OS=Homo sapiens GN=TNKS1BP1 PE=1 SV=4 - [TB182_HUMAN]	181.7	4.86	1.071	0.989	1.024	1.028	0.303857
Q9C0B1	Alpha-ketoglutarate-dependent dioxygenase FTO OS=Homo sapiens GN=FTO PE=1 SV=3 - [FTO_HUMAN]	58.2	5.22	1.033	1.036	1.053	1.041	0.00284019
Q9C002	Normal mucosa of esophagus-specific gene 1 protein OS=Homo sapiens GN=NMES1 PE=2 SV=1 - [NMES1_HUMAN]	9.6	9.47	1.056	1.332	1.204	1.197	0.0686084
Q9BZZ5	Apoptosis inhibitor 5 OS=Homo sapiens GN=API5 PE=1 SV=3 - [API5_HUMAN]	59	7.34	0.97	1.054	0.995	1.006	0.81178
Q9BZX2	Uridine-cytidine kinase 2 OS=Homo sapiens GN=UCK2 PE=1 SV=1 - [UCK2_HUMAN]	29.3	6.7	0.875	0.708	1.018	0.867	0.211788
Q9BZK7	F-box-like/WD repeat-containing protein TBL1XR1 OS=Homo sapiens GN=TBL1XR1 PE=1 SV=1 - [TBL1R_HUMAN]	55.6	5.55	0.87	1.007	0.931	0.936	0.181603
Q9BZJ0	Crooked neck-like protein 1 OS=Homo sapiens GN=CRNKL1 PE=1 SV=4 - [CRNL1_HUMAN]	100.4	8	0.982	0.959	1.008	0.983	0.295976
Q9BZI7	Regulator of nonsense transcripts 3B OS=Homo sapiens GN=UPF3B PE=1 SV=1 - [REN3B_HUMAN]	57.7	9.48	0.809	0.881	0.998	0.896	0.131992
Q9BZG1	Ras-related protein Rab-34 OS=Homo sapiens GN=RAB34 PE=1 SV=1 - [RAB34_HUMAN]	29	7.88	1	1.037	1.022	1.02	0.141163
Q9BZF9	Uveal autoantigen with coiled-coil domains and ankyrin repeats OS=Homo sapiens GN=UACA PE=1 SV=2 - [UACA_HUMAN]	162.4	7.03	0.699	0.594	1.015	0.769	0.142348
Q9BZF1	Oxysterol-binding protein-related protein 8 OS=Homo sapiens GN=OSBPL8 PE=1 SV=3 - [OSBL8_HUMAN]	101.1	6.96	0.952	0.898	0.983	0.944	0.0884786
Q9BZE4	Nucleolar GTP-binding protein 1 OS=Homo sapiens GN=GTPBP4 PE=1 SV=3 - [NOG1_HUMAN]	73.9	9.5	0.885	0.806	0.911	0.867	0.0136731
Q9BZE1	39S ribosomal protein L37, mitochondrial OS=Homo sapiens GN=MRPL37 PE=1 SV=2 - [RM37_HUMAN]	48.1	8.59	1.037	1.169	1.046	1.084	0.119787
Q9BZD4	Kinetochore protein Nuf2 OS=Homo sapiens GN=NUF2 PE=1 SV=2 - [NUF2_HUMAN]	54.3	8.27	1.003	0.794	0.941	0.913	0.23157
Q9BZ23	Pantothenate kinase 2, mitochondrial OS=Homo sapiens GN=PANK2 PE=1 SV=3 - [PANK2_HUMAN]	62.6	9.28	0.883	0.889	0.903	0.892	5.26475e-05
Q9BYV8	Centrosomal protein of 41 kDa OS=Homo sapiens GN=CEP41 PE=1 SV=1 - [CEP41_HUMAN]	41.3	8.32	0.925	0.975	0.878	0.926	0.0574424
Q9BYT8	Neurolysin, mitochondrial OS=Homo sapiens GN=NLN PE=1 SV=1 - [NEUL_HUMAN]	80.6	6.64	1.043	1.075	1.085	1.068	0.00591694
Q9BYK8	Helicase with zinc finger domain 2 OS=Homo sapiens GN=HELZ2 PE=1 SV=6 - [HELZ2_HUMAN]	294.5	7.49	0.884	0.974	0.939	0.932	0.0611131
Q9BYG5	Partitioning defective 6 homolog beta OS=Homo sapiens GN=PARD6B PE=1 SV=1 - [PAR6B_HUMAN]	41.2	5.58	0.864	0.997	0.974	0.945	0.251262
Q9BYG3	MKI67 FHA domain-interacting nucleolar phosphoprotein OS=Homo sapiens GN=NIFK PE=1 SV=1 - [MK67I_HUMAN]	34.2	9.88	1.035	0.885	1.023	0.981	0.713133
Q9BYD6	39S ribosomal protein L1, mitochondrial OS=Homo sapiens GN=MRPL1 PE=1 SV=2 - [RM01_HUMAN]	36.9	8.78	1.054	1.073	1.033	1.053	0.00990427
Q9BYD3	39S ribosomal protein L4, mitochondrial OS=Homo sapiens GN=MRPL4 PE=1 SV=1 - [RM04_HUMAN]	34.9	9.72	1.037	1.028	0.97	1.012	0.608033
Q9BYD2	39S ribosomal protein L9, mitochondrial OS=Homo sapiens GN=MRPL9 PE=1 SV=2 - [RM09_HUMAN]	30.2	10.08	0.907	0.85	0.964	0.907	0.0475386
Q9BYD1	39S ribosomal protein L13, mitochondrial OS=Homo sapiens GN=MRPL13 PE=1 SV=1 - [RM13_HUMAN]	20.7	9.16	0.989	1.221	1.027	1.079	0.333227
Q9BY77	Polymerase delta-interacting protein 3 OS=Homo sapiens GN=POLDIP3 PE=1 SV=2 - [PDIP3_HUMAN]	46.1	9.99	1.027	0.96	1.007	0.998	0.924621
Q9BY76	Angiopoietin-related protein 4 OS=Homo sapiens GN=ANGPTL4 PE=1 SV=2 - [ANGL4_HUMAN]	45.2	8.85	0.967	0.929	0.896	0.931	0.0277857
Q9BY44	Eukaryotic translation initiation factor 2A OS=Homo sapiens GN=EIF2A PE=1 SV=3 - [EIF2A_HUMAN]	64.9	8.87	0.99	1.06	1.015	1.022	0.349747
Q9BY43	Charged multivesicular body protein 4a OS=Homo sapiens GN=CHMP4A PE=1 SV=3 - [CHM4A_HUMAN]	25.1	4.7	0.983	0.947	0.984	0.971	0.078045
Q9BY42	Protein RTF2 homolog OS=Homo sapiens GN=RTFDC1 PE=1 SV=3 - [RTF2_HUMAN]	33.9	8.59	0.968	0.977	0.983	0.976	0.00530726
Q9BY32	Inosine triphosphate pyrophosphatase OS=Homo sapiens GN=ITPA PE=1 SV=2 - [ITPA_HUMAN]	21.4	5.66	1.088	1.061	1.034	1.061	0.0173476
Q9BXY0	Protein MAK16 homolog OS=Homo sapiens GN=MAK16 PE=1 SV=2 - [MAK16_HUMAN]	35.3	5.38	1.042	1.056	1.083	1.06	0.00741529
Q9BXW7	Cat eye syndrome critical region protein 5 OS=Homo sapiens GN=CECR5 PE=1 SV=1 - [CECR5_HUMAN]	46.3	8.13	1.085	1.01	1.004	1.033	0.274088
Q9BXV9	Uncharacterized protein C14orf142 OS=Homo sapiens GN=C14orf142 PE=1 SV=2 - [CN142_HUMAN]	10.9	4.27	1.032	1.284	1.03	1.115	0.243252
Q9BXS5	AP-1 complex subunit mu-1 OS=Homo sapiens GN=AP1M1 PE=1 SV=3 - [AP1M1_HUMAN]	48.6	7.3	0.962	0.975	0.984	0.974	0.0145677
Q9BXP5	Serrate RNA effector molecule homolog OS=Homo sapiens GN=SRRT PE=1 SV=1 - [SRRT_HUMAN]	100.6	5.96	0.975	1.009	0.998	0.994	0.581444
Q9BXK5	Bcl-2-like protein 13 OS=Homo sapiens GN=BCL2L13 PE=1 SV=1 - [B2L13_HUMAN]	52.7	4.44	1.023	1.071	1.025	1.04	0.0646511
Q9BXJ9	N-alpha-acetyltransferase 15, NatA auxiliary subunit OS=Homo sapiens GN=NAA15 PE=1 SV=1 - [NAA15_HUMAN]	101.2	7.42	0.909	0.946	0.945	0.933	0.00540604
Q9BX68	Histidine triad nucleotide-binding protein 2, mitochondrial OS=Homo sapiens GN=HINT2 PE=1 SV=1 - [HINT2_HUMAN]	17.2	9.16	0.937	0.993	1.002	0.977	0.327412
Q9BX40	Protein LSM14 homolog B OS=Homo sapiens GN=LSM14B PE=1 SV=1 - [LS14B_HUMAN]	42	9.69	0.969	1.049	1.019	1.012	0.625071
Q9BWM7	Sideroflexin-3 OS=Homo sapiens GN=SFXN3 PE=1 SV=2 - [SFXN3_HUMAN]	36	9.09	0.783	0.936	1.048	0.922	0.369103
Q9BWF3	RNA-binding protein 4 OS=Homo sapiens GN=RBM4 PE=1 SV=1 - [RBM4_HUMAN]	40.3	7.08	1.035	0.996	0.982	1.004	0.798171
Q9BWD1	Acetyl-CoA acetyltransferase, cytosolic OS=Homo sapiens GN=ACAT2 PE=1 SV=2 - [THIC_HUMAN]	41.3	6.92	1.055	1.111	0.996	1.054	0.179185
Q9BW27	Nuclear pore complex protein Nup85 OS=Homo sapiens GN=NUP85 PE=1 SV=1 - [NUP85_HUMAN]	75	5.55	1.024	1.064	0.896	0.995	0.921235
Q9BVV7	Mitochondrial import inner membrane translocase subunit Tim21 OS=Homo sapiens GN=TIMM21 PE=1 SV=1 - [TIM21_HUMAN]	28.2	9.7	0.932	0.837	0.943	0.904	0.0462608
Q9BVP2	Guanine nucleotide-binding protein-like 3 OS=Homo sapiens GN=GNL3 PE=1 SV=2 - [GNL3_HUMAN]	62	9.16	0.993	1.008	0.927	0.976	0.389351
Q9BVL2	Nucleoporin p58/p45 OS=Homo sapiens GN=NUPL1 PE=1 SV=1 - [NUPL1_HUMAN]	60.9	9.33	0.983	1.027	0.931	0.98	0.51755
Q9BVK6	Transmembrane emp24 domain-containing protein 9 OS=Homo sapiens GN=TMED9 PE=1 SV=2 - [TMED9_HUMAN]	27.3	8.02	0.912	0.921	0.955	0.929	0.00570356
Q9BVJ6	U3 small nucleolar RNA-associated protein 14 homolog A OS=Homo sapiens GN=UTP14A PE=1 SV=1 - [UT14A_HUMAN]	87.9	7.87	0.938	0.856	0.97	0.921	0.0813782
Q9BVG4	Protein PBDC1 OS=Homo sapiens GN=PBDC1 PE=1 SV=1 - [PBDC1_HUMAN]	26	4.79	1.006	1.019	1.125	1.05	0.255277
Q9BVC6	Transmembrane protein 109 OS=Homo sapiens GN=TMEM109 PE=1 SV=1 - [TM109_HUMAN]	26.2	10.48	0.829	0.827	0.947	0.868	0.0289493
Q9BV86	N-terminal Xaa-Pro-Lys N-methyltransferase 1 OS=Homo sapiens GN=NTMT1 PE=1 SV=3 - [NTM1A_HUMAN]	25.4	5.52	0.947	1.174	1.019	1.047	0.524304
Q9BV38	WD repeat-containing protein 18 OS=Homo sapiens GN=WDR18 PE=1 SV=2 - [WDR18_HUMAN]	47.4	6.7	0.995	0.971	1.006	0.991	0.417483
Q9BUR5	Apolipoprotein O OS=Homo sapiens GN=APOO PE=1 SV=1 - [APOO_HUMAN]	22.3	9.13	1.035	1.008	0.987	1.01	0.511454
Q9BUQ8	Probable ATP-dependent RNA helicase DDX23 OS=Homo sapiens GN=DDX23 PE=1 SV=3 - [DDX23_HUMAN]	95.5	9.55	1.015	1.018	1.029	1.021	0.00830209
Q9BUP3	Oxidoreductase HTATIP2 OS=Homo sapiens GN=HTATIP2 PE=1 SV=2 - [HTAI2_HUMAN]	27	8.38	0.993	1.068	0.995	1.019	0.491434
Q9BUL9	Ribonuclease P protein subunit p25 OS=Homo sapiens GN=RPP25 PE=1 SV=1 - [RPP25_HUMAN]	20.6	9.61	1.013	1.135	1.102	1.083	0.084113
Q9BUL8	Programmed cell death protein 10 OS=Homo sapiens GN=PDCD10 PE=1 SV=1 - [PDC10_HUMAN]	24.7	8.19	1.066	0.952	1.032	1.017	0.647696
Q9BUK6	Protein misato homolog 1 OS=Homo sapiens GN=MSTO1 PE=1 SV=1 - [MSTO1_HUMAN]	61.8	6.11	0.982	0.941	1.013	0.979	0.364091
Q9BUJ2	Heterogeneous nuclear ribonucleoprotein U-like protein 1 OS=Homo sapiens GN=HNRNPUL1 PE=1 SV=2 - [HNRL1_HUMAN]	95.7	6.92	0.991	1.024	1.053	1.023	0.274364
Q9BUF5	Tubulin beta-6 chain OS=Homo sapiens GN=TUBB6 PE=1 SV=1 - [TBB6_HUMAN]	49.8	4.88	1.023	1.004	0.997	1.008	0.361241
Q9BU89	Deoxyhypusine hydroxylase OS=Homo sapiens GN=DOHH PE=1 SV=1 - [DOHH_HUMAN]	32.9	4.83	1.024	1.045	1.004	1.024	0.10898
Q9BTX1	Nucleoporin NDC1 OS=Homo sapiens GN=NDC1 PE=1 SV=2 - [NDC1_HUMAN]	76.3	9.09	0.967	0.93	0.936	0.944	0.00830695
Q9BTW9	Tubulin-specific chaperone D OS=Homo sapiens GN=TBCD PE=1 SV=2 - [TBCD_HUMAN]	132.5	6.19	0.869	0.877	0.986	0.911	0.0770526
Q9BTV5	Fibronectin type III and SPRY domain-containing protein 1 OS=Homo sapiens GN=FSD1 PE=1 SV=1 - [FSD1_HUMAN]	55.8	6.99	0.672	0.693	0.985	0.783	0.0985455
Q9BTV4	Transmembrane protein 43 OS=Homo sapiens GN=TMEM43 PE=1 SV=1 - [TMM43_HUMAN]	44.8	8.13	1.005	1.055	1.034	1.031	0.0967118
Q9BTU6	Phosphatidylinositol 4-kinase type 2-alpha OS=Homo sapiens GN=PI4K2A PE=1 SV=1 - [P4K2A_HUMAN]	54	8.29	1.047	0.903	0.905	0.952	0.36797
Q9BTT0	Acidic leucine-rich nuclear phosphoprotein 32 family member E OS=Homo sapiens GN=ANP32E PE=1 SV=1 - [AN32E_HUMAN]	30.7	3.85	1.041	0.961	1.082	1.028	0.474727
Q9BTE3	Mini-chromosome maintenance complex-binding protein OS=Homo sapiens GN=MCMBP PE=1 SV=2 - [MCMBP_HUMAN]	72.9	5.87	0.928	0.982	1.008	0.973	0.310526
Q9BTE1	Dynactin subunit 5 OS=Homo sapiens GN=DCTN5 PE=1 SV=1 - [DCTN5_HUMAN]	20.1	8.02	0.896	1.037	0.719	0.884	0.275862
Q9BTC8	Metastasis-associated protein MTA3 OS=Homo sapiens GN=MTA3 PE=1 SV=2 - [MTA3_HUMAN]	67.5	8.57	1.034	0.918	1.05	1.001	0.987979
Q9BTC0	Death-inducer obliterator 1 OS=Homo sapiens GN=DIDO1 PE=1 SV=5 - [DIDO1_HUMAN]	243.7	7.88	0.947	0.838	0.876	0.887	0.0240656
Q9BTA9	WW domain-containing adapter protein with coiled-coil OS=Homo sapiens GN=WAC PE=1 SV=3 - [WAC_HUMAN]	70.7	9.45	0.952	0.767	0.731	0.817	0.0553458
Q9BT78	COP9 signalosome complex subunit 4 OS=Homo sapiens GN=COPS4 PE=1 SV=1 - [CSN4_HUMAN]	46.2	5.83	0.92	0.977	0.96	0.952	0.0477635
Q9BT73	Proteasome assembly chaperone 3 OS=Homo sapiens GN=PSMG3 PE=1 SV=1 - [PSMG3_HUMAN]	13.1	7.88	0.983	0.955	0.976	0.971	0.027091
Q9BT40	Inositol polyphosphate 5-phosphatase K OS=Homo sapiens GN=INPP5K PE=1 SV=3 - [INP5K_HUMAN]	51.1	6.54	0.632	0.74	1.005	0.792	0.134196
Q9BT09	Protein canopy homolog 3 OS=Homo sapiens GN=CNPY3 PE=1 SV=1 - [CNPY3_HUMAN]	30.7	5.49	1.018	0.983	0.99	0.997	0.792957
Q9BSY4	Coiled-coil-helix-coiled-coil-helix domain-containing protein 5 OS=Homo sapiens GN=CHCHD5 PE=1 SV=1 - [CHCH5_HUMAN]	12.4	6.73	0.887	0.808	0.995	0.897	0.129254
Q9BSV6	tRNA-splicing endonuclease subunit Sen34 OS=Homo sapiens GN=TSEN34 PE=1 SV=1 - [SEN34_HUMAN]	33.6	8.43	0.958	0.954	0.866	0.926	0.0693298
Q9BSJ8	Extended synaptotagmin-1 OS=Homo sapiens GN=ESYT1 PE=1 SV=1 - [ESYT1_HUMAN]	122.8	5.83	0.963	0.939	1.013	0.972	0.263492
Q9BSJ2	Gamma-tubulin complex component 2 OS=Homo sapiens GN=TUBGCP2 PE=1 SV=2 - [GCP2_HUMAN]	102.5	6.84	1.133	1.078	0.958	1.056	0.336852
Q9BSD7	Cancer-related nucleoside-triphosphatase OS=Homo sapiens GN=NTPCR PE=1 SV=1 - [NTPCR_HUMAN]	20.7	9.54	0.906	0.957	0.922	0.928	0.00891166
Q9BS26	Endoplasmic reticulum resident protein 44 OS=Homo sapiens GN=ERP44 PE=1 SV=1 - [ERP44_HUMAN]	46.9	5.26	0.937	1.013	0.996	0.982	0.478112
Q9BRZ2	E3 ubiquitin-protein ligase TRIM56 OS=Homo sapiens GN=TRIM56 PE=1 SV=3 - [TRI56_HUMAN]	81.4	7.74	0.905	0.846	0.941	0.897	0.0206971
Q9BRX8	Redox-regulatory protein FAM213A OS=Homo sapiens GN=FAM213A PE=1 SV=3 - [F213A_HUMAN]	25.7	8.84	1.011	0.999	1.066	1.025	0.286695
Q9BRX5	DNA replication complex GINS protein PSF3 OS=Homo sapiens GN=GINS3 PE=1 SV=1 - [PSF3_HUMAN]	24.5	5.34	0.875	0.889	0.918	0.894	0.00111365
Q9BRT9	DNA replication complex GINS protein SLD5 OS=Homo sapiens GN=GINS4 PE=1 SV=1 - [SLD5_HUMAN]	26	4.98	1.019	0.92	0.978	0.972	0.389922
Q9BRT2	Ubiquinol-cytochrome-c reductase complex assembly factor 2 OS=Homo sapiens GN=UQCC2 PE=1 SV=1 - [UQCC2_HUMAN]	14.9	7.37	0.937	1.046	1.025	1.003	0.940179
Q9BRP8	Partner of Y14 and mago OS=Homo sapiens GN=WIBG PE=1 SV=1 - [WIBG_HUMAN]	22.6	9.45	0.968	0.912	1.042	0.974	0.527791
Q9BRK5	45 kDa calcium-binding protein OS=Homo sapiens GN=SDF4 PE=1 SV=1 - [CAB45_HUMAN]	41.8	4.86	1.09	1.024	1.028	1.047	0.0910661
Q9BRJ6	Uncharacterized protein C7orf50 OS=Homo sapiens GN=C7orf50 PE=1 SV=1 - [CG050_HUMAN]	22.1	9.64	0.917	0.846	0.887	0.883	0.00477369
Q9BRJ2	39S ribosomal protein L45, mitochondrial OS=Homo sapiens GN=MRPL45 PE=1 SV=2 - [RM45_HUMAN]	35.3	9.03	1.099	1.057	0.954	1.037	0.4426
Q9BRG1	Vacuolar protein-sorting-associated protein 25 OS=Homo sapiens GN=VPS25 PE=1 SV=1 - [VPS25_HUMAN]	20.7	6.34	0.951	1.098	1.055	1.035	0.471407
Q9BRA2	Thioredoxin domain-containing protein 17 OS=Homo sapiens GN=TXNDC17 PE=1 SV=1 - [TXD17_HUMAN]	13.9	5.52	1.14	1.139	1.042	1.107	0.0301537
Q9BR76	Coronin-1B OS=Homo sapiens GN=CORO1B PE=1 SV=1 - [COR1B_HUMAN]	54.2	5.88	1.04	1.034	1.03	1.035	0.000282857
Q9BQP7	Mitochondrial genome maintenance exonuclease 1 OS=Homo sapiens GN=MGME1 PE=1 SV=1 - [MGME1_HUMAN]	39.4	7.68	1.1	1.011	0.904	1.005	0.933922
Q9BQG0	Myb-binding protein 1A OS=Homo sapiens GN=MYBBP1A PE=1 SV=2 - [MBB1A_HUMAN]	148.8	9.28	0.982	0.956	1.007	0.982	0.281027
Q9BQE3	Tubulin alpha-1C chain OS=Homo sapiens GN=TUBA1C PE=1 SV=1 - [TBA1C_HUMAN]	49.9	5.1	0.99	1.048	1.077	1.038	0.208289
Q9BQC3	Diphthamide biosynthesis protein 2 OS=Homo sapiens GN=DPH2 PE=1 SV=1 - [DPH2_HUMAN]	52	5.53	0.875	0.827	1.155	0.952	0.665422
Q9BQA1	Methylosome protein 50 OS=Homo sapiens GN=WDR77 PE=1 SV=1 - [MEP50_HUMAN]	36.7	5.17	1.033	1.089	1.058	1.06	0.0207544
Q9BQ75	Protein CMSS1 OS=Homo sapiens GN=CMSS1 PE=1 SV=2 - [CMS1_HUMAN]	31.9	9.19	0.87	1.021	0.907	0.933	0.212519
Q9BQ67	Glutamate-rich WD repeat-containing protein 1 OS=Homo sapiens GN=GRWD1 PE=1 SV=1 - [GRWD1_HUMAN]	49.4	4.92	1.02	1.037	1.014	1.024	0.0263915
Q9BQ52	Zinc phosphodiesterase ELAC protein 2 OS=Homo sapiens GN=ELAC2 PE=1 SV=2 - [RNZ2_HUMAN]	92.2	7.9	1.001	1.065	0.939	1.002	0.96565
Q9BQ39	ATP-dependent RNA helicase DDX50 OS=Homo sapiens GN=DDX50 PE=1 SV=1 - [DDX50_HUMAN]	82.5	9.17	1.13	1.119	0.946	1.065	0.336632
Q9BPX5	Actin-related protein 2/3 complex subunit 5-like protein OS=Homo sapiens GN=ARPC5L PE=1 SV=1 - [ARP5L_HUMAN]	16.9	6.6	1.022	1.045	0.997	1.021	0.198601
Q9BPX3	Condensin complex subunit 3 OS=Homo sapiens GN=NCAPG PE=1 SV=1 - [CND3_HUMAN]	114.3	5.59	1.058	1.045	1.037	1.047	0.00158742
Q9BPW8	Protein NipSnap homolog 1 OS=Homo sapiens GN=NIPSNAP1 PE=1 SV=1 - [NIPS1_HUMAN]	33.3	9.31	0.942	0.913	0.848	0.901	0.023537
Q99996	A-kinase anchor protein 9 OS=Homo sapiens GN=AKAP9 PE=1 SV=3 - [AKAP9_HUMAN]	453.4	4.98	1.048	0.996	0.808	0.951	0.535671
Q99988	Growth/differentiation factor 15 OS=Homo sapiens GN=GDF15 PE=1 SV=3 - [GDF15_HUMAN]	34.1	9.66	0.861	0.826	0.884	0.857	0.00105984
Q99961	Endophilin-A2 OS=Homo sapiens GN=SH3GL1 PE=1 SV=1 - [SH3G1_HUMAN]	41.5	5.43	0.983	0.947	0.985	0.972	0.0834163
Q99873	Protein arginine N-methyltransferase 1 OS=Homo sapiens GN=PRMT1 PE=1 SV=2 - [ANM1_HUMAN]	41.5	5.43	1.076	1.111	1.07	1.086	0.00258084
Q99848	Probable rRNA-processing protein EBP2 OS=Homo sapiens GN=EBNA1BP2 PE=1 SV=2 - [EBP2_HUMAN]	34.8	10.1	1.021	1.033	1.011	1.022	0.0271037
Q99832	T-complex protein 1 subunit eta OS=Homo sapiens GN=CCT7 PE=1 SV=2 - [TCPH_HUMAN]	59.3	7.65	1.014	1.058	1.027	1.033	0.0647672
Q99829	Copine-1 OS=Homo sapiens GN=CPNE1 PE=1 SV=1 - [CPNE1_HUMAN]	59	5.83	1.072	1.062	0.991	1.042	0.177564
Q99816	Tumor susceptibility gene 101 protein OS=Homo sapiens GN=TSG101 PE=1 SV=2 - [TS101_HUMAN]	43.9	6.46	0.947	1.023	1.03	1	1
Q99808	Equilibrative nucleoside transporter 1 OS=Homo sapiens GN=SLC29A1 PE=1 SV=3 - [S29A1_HUMAN]	50.2	8.29	1.077	0.723	1.219	1.006	0.967804
Q99805	Transmembrane 9 superfamily member 2 OS=Homo sapiens GN=TM9SF2 PE=1 SV=1 - [TM9S2_HUMAN]	75.7	7.44	0.951	0.957	1.021	0.976	0.350313
Q99798	Aconitate hydratase, mitochondrial OS=Homo sapiens GN=ACO2 PE=1 SV=2 - [ACON_HUMAN]	85.4	7.61	0.992	1.016	1.024	1.011	0.32946
Q99757	Thioredoxin, mitochondrial OS=Homo sapiens GN=TXN2 PE=1 SV=2 - [THIOM_HUMAN]	18.4	8.29	1.251	1.171	1.1	1.174	0.0162733
Q99733	Nucleosome assembly protein 1-like 4 OS=Homo sapiens GN=NAP1L4 PE=1 SV=1 - [NP1L4_HUMAN]	42.8	4.69	1.026	1.155	1.061	1.081	0.104311
Q99729	Heterogeneous nuclear ribonucleoprotein A/B OS=Homo sapiens GN=HNRNPAB PE=1 SV=2 - [ROAA_HUMAN]	36.2	8.21	1.072	1.055	1.02	1.049	0.0328711
Q99714	3-hydroxyacyl-CoA dehydrogenase type-2 OS=Homo sapiens GN=HSD17B10 PE=1 SV=3 - [HCD2_HUMAN]	26.9	7.78	1.019	1.03	1	1.016	0.135763
Q99707	Methionine synthase OS=Homo sapiens GN=MTR PE=1 SV=2 - [METH_HUMAN]	140.4	5.58	1.067	1.136	1.158	1.12	0.0117851
Q99661	Kinesin-like protein KIF2C OS=Homo sapiens GN=KIF2C PE=1 SV=2 - [KIF2C_HUMAN]	81.3	7.83	0.981	0.916	1.065	0.987	0.783602
Q99638	Cell cycle checkpoint control protein RAD9A OS=Homo sapiens GN=RAD9A PE=1 SV=1 - [RAD9A_HUMAN]	42.5	5.66	0.931	0.895	1.121	0.982	0.813465
Q99627	COP9 signalosome complex subunit 8 OS=Homo sapiens GN=COPS8 PE=1 SV=1 - [CSN8_HUMAN]	23.2	5.38	1.08	1.019	1.004	1.034	0.213651
Q99623	Prohibitin-2 OS=Homo sapiens GN=PHB2 PE=1 SV=2 - [PHB2_HUMAN]	33.3	9.83	1.012	1.012	1.024	1.016	0.0161305
Q99615	DnaJ homolog subfamily C member 7 OS=Homo sapiens GN=DNAJC7 PE=1 SV=2 - [DNJC7_HUMAN]	56.4	6.96	0.961	0.975	1.019	0.985	0.439053
Q99614	Tetratricopeptide repeat protein 1 OS=Homo sapiens GN=TTC1 PE=1 SV=1 - [TTC1_HUMAN]	33.5	4.84	0.965	0.919	0.993	0.959	0.130141
Q99613	Eukaryotic translation initiation factor 3 subunit C OS=Homo sapiens GN=EIF3C PE=1 SV=1 - [EIF3C_HUMAN]	105.3	5.68	0.948	0.975	0.97	0.964	0.0126387
Q99598	Translin-associated protein X OS=Homo sapiens GN=TSNAX PE=1 SV=1 - [TSNAX_HUMAN]	33.1	6.55	1.1	0.96	0.938	0.999	0.990145
Q99584	Protein S100-A13 OS=Homo sapiens GN=S100A13 PE=1 SV=1 - [S10AD_HUMAN]	11.5	6.16	1.076	1.027	1.046	1.05	0.0253036
Q99575	Ribonucleases P/MRP protein subunit POP1 OS=Homo sapiens GN=POP1 PE=1 SV=2 - [POP1_HUMAN]	114.6	9.22	0.86	1.015	0.915	0.93	0.197722
Q99567	Nuclear pore complex protein Nup88 OS=Homo sapiens GN=NUP88 PE=1 SV=2 - [NUP88_HUMAN]	83.5	5.69	0.968	0.967	1.009	0.981	0.248613
Q99543	DnaJ homolog subfamily C member 2 OS=Homo sapiens GN=DNAJC2 PE=1 SV=4 - [DNJC2_HUMAN]	72	8.7	0.99	0.881	0.945	0.939	0.12446
Q99538	Legumain OS=Homo sapiens GN=LGMN PE=1 SV=1 - [LGMN_HUMAN]	49.4	6.55	0.949	0.938	0.964	0.95	0.00274397
Q99536	Synaptic vesicle membrane protein VAT-1 homolog OS=Homo sapiens GN=VAT1 PE=1 SV=2 - [VAT1_HUMAN]	41.9	6.29	0.965	1.09	1.023	1.026	0.511401
Q99497	Protein DJ-1 OS=Homo sapiens GN=PARK7 PE=1 SV=2 - [PARK7_HUMAN]	19.9	6.79	1.031	1.047	1.009	1.029	0.0580199
Q99471	Prefoldin subunit 5 OS=Homo sapiens GN=PFDN5 PE=1 SV=2 - [PFD5_HUMAN]	17.3	6.33	1.047	0.976	1.012	1.012	0.59966
Q99460	26S proteasome non-ATPase regulatory subunit 1 OS=Homo sapiens GN=PSMD1 PE=1 SV=2 - [PSMD1_HUMAN]	105.8	5.39	0.996	1.02	1.061	1.026	0.247606
Q99459	Cell division cycle 5-like protein OS=Homo sapiens GN=CDC5L PE=1 SV=2 - [CDC5L_HUMAN]	92.2	8.18	1.014	0.991	0.977	0.994	0.607666
Q99447	Ethanolamine-phosphate cytidylyltransferase OS=Homo sapiens GN=PCYT2 PE=1 SV=1 - [PCY2_HUMAN]	43.8	6.92	1.074	0.986	1.029	1.03	0.307776
Q99442	Translocation protein SEC62 OS=Homo sapiens GN=SEC62 PE=1 SV=1 - [SEC62_HUMAN]	45.8	7.12	1.033	0.891	1.084	1.003	0.965379
Q99439	Calponin-2 OS=Homo sapiens GN=CNN2 PE=1 SV=4 - [CNN2_HUMAN]	33.7	7.33	1.137	1.138	1.099	1.125	0.000629301
Q99436	Proteasome subunit beta type-7 OS=Homo sapiens GN=PSMB7 PE=1 SV=1 - [PSB7_HUMAN]	29.9	7.68	0.909	0.982	0.977	0.956	0.135015
Q99426	Tubulin-folding cofactor B OS=Homo sapiens GN=TBCB PE=1 SV=2 - [TBCB_HUMAN]	27.3	5.15	1.029	1.061	1.054	1.048	0.0078052
Q99417	C-Myc-binding protein OS=Homo sapiens GN=MYCBP PE=1 SV=3 - [MYCBP_HUMAN]	12	5.91	0.926	1.027	0.926	0.96	0.29704
Q96TA2	ATP-dependent zinc metalloprotease YME1L1 OS=Homo sapiens GN=YME1L1 PE=1 SV=2 - [YMEL1_HUMAN]	86.4	8.76	1.003	0.97	0.868	0.947	0.262096
Q96TA1	Niban-like protein 1 OS=Homo sapiens GN=FAM129B PE=1 SV=3 - [NIBL1_HUMAN]	84.1	6.19	1.031	1.131	1.013	1.058	0.187187
Q96T76	MMS19 nucleotide excision repair protein homolog OS=Homo sapiens GN=MMS19 PE=1 SV=2 - [MMS19_HUMAN]	113.2	6.35	0.985	1.01	0.959	0.985	0.356481
Q96T51	RUN and FYVE domain-containing protein 1 OS=Homo sapiens GN=RUFY1 PE=1 SV=2 - [RUFY1_HUMAN]	79.8	5.74	0.751	1.102	1.051	0.968	0.784625
Q96T37	Putative RNA-binding protein 15 OS=Homo sapiens GN=RBM15 PE=1 SV=2 - [RBM15_HUMAN]	107.1	10.08	0.679	0.627	0.879	0.728	0.0240856
Q96T23	Remodeling and spacing factor 1 OS=Homo sapiens GN=RSF1 PE=1 SV=2 - [RSF1_HUMAN]	163.7	5.01	0.873	0.885	1.009	0.922	0.148536
Q96SY0	von Willebrand factor A domain-containing protein 9 OS=Homo sapiens GN=VWA9 PE=1 SV=2 - [VWA9_HUMAN]	57.4	5.12	1.01	1.065	0.912	0.996	0.927508
Q96ST3	Paired amphipathic helix protein Sin3a OS=Homo sapiens GN=SIN3A PE=1 SV=2 - [SIN3A_HUMAN]	145.1	7.25	1.028	0.833	0.969	0.943	0.381926
Q96ST2	Protein IWS1 homolog OS=Homo sapiens GN=IWS1 PE=1 SV=2 - [IWS1_HUMAN]	91.9	4.69	1.03	1.116	1.116	1.087	0.0381583
Q96SI9	Spermatid perinuclear RNA-binding protein OS=Homo sapiens GN=STRBP PE=1 SV=1 - [STRBP_HUMAN]	73.6	8.72	0.965	1.098	1.355	1.139	0.290406
Q96S97	Myeloid-associated differentiation marker OS=Homo sapiens GN=MYADM PE=1 SV=2 - [MYADM_HUMAN]	35.3	8.15	0.877	1.062	1.088	1.009	0.898769
Q96RU3	Formin-binding protein 1 OS=Homo sapiens GN=FNBP1 PE=1 SV=2 - [FNBP1_HUMAN]	71.3	5.72	0.68	0.703	0.655	0.679	2.06848e-05
Q96RT6	cTAGE family member 2 OS=Homo sapiens GN=CTAGE1 PE=1 SV=2 - [CTGE2_HUMAN]	85.2	6.16	1.051	0.856	0.823	0.91	0.274516
Q96RT1	Protein LAP2 OS=Homo sapiens GN=ERBB2IP PE=1 SV=2 - [LAP2_HUMAN]	158.2	5.5	0.946	0.869	1.072	0.962	0.558985
Q96RS6	NudC domain-containing protein 1 OS=Homo sapiens GN=NUDCD1 PE=1 SV=2 - [NUDC1_HUMAN]	66.7	5.11	1.125	1.044	1.038	1.069	0.0697226
Q96RP9	Elongation factor G, mitochondrial OS=Homo sapiens GN=GFM1 PE=1 SV=2 - [EFGM_HUMAN]	83.4	7.01	0.992	1.018	0.956	0.989	0.562597
Q96QR8	Transcriptional activator protein Pur-beta OS=Homo sapiens GN=PURB PE=1 SV=3 - [PURB_HUMAN]	33.2	5.43	1.019	1.012	1.111	1.047	0.211989
Q96QK1	Vacuolar protein sorting-associated protein 35 OS=Homo sapiens GN=VPS35 PE=1 SV=2 - [VPS35_HUMAN]	91.6	5.49	1.005	1.069	1.007	1.027	0.268081
Q96QE5	Transcription elongation factor, mitochondrial OS=Homo sapiens GN=TEFM PE=1 SV=1 - [TEFM_HUMAN]	41.6	9.32	0.905	0.894	0.847	0.882	0.00267818
Q96QC0	Serine/threonine-protein phosphatase 1 regulatory subunit 10 OS=Homo sapiens GN=PPP1R10 PE=1 SV=1 - [PP1RA_HUMAN]	99	9.17	0.978	0.773	0.935	0.895	0.168851
Q96PZ0	Pseudouridylate synthase 7 homolog OS=Homo sapiens GN=PUS7 PE=1 SV=2 - [PUS7_HUMAN]	75	6.37	1.052	1.02	0.957	1.01	0.7465
Q96PU8	Protein quaking OS=Homo sapiens GN=QKI PE=1 SV=1 - [QKI_HUMAN]	37.6	8.56	0.907	0.848	1.062	0.939	0.393258
Q96PK6	RNA-binding protein 14 OS=Homo sapiens GN=RBM14 PE=1 SV=2 - [RBM14_HUMAN]	69.4	9.67	1.016	1.016	1.136	1.056	0.2341
Q96P70	Importin-9 OS=Homo sapiens GN=IPO9 PE=1 SV=3 - [IPO9_HUMAN]	115.9	4.81	0.954	1.056	1.022	1.011	0.74001
Q96P48	Arf-GAP with Rho-GAP domain, ANK repeat and PH domain-containing protein 1 OS=Homo sapiens GN=ARAP1 PE=1 SV=3 - [ARAP1_HUMAN]	162.1	6.23	0.906	0.781	1.06	0.916	0.354926
Q96P47	Arf-GAP with GTPase, ANK repeat and PH domain-containing protein 3 OS=Homo sapiens GN=AGAP3 PE=1 SV=2 - [AGAP3_HUMAN]	95	7.97	0.765	0.945	0.923	0.878	0.0971144
Q96P16	Regulation of nuclear pre-mRNA domain-containing protein 1A OS=Homo sapiens GN=RPRD1A PE=1 SV=1 - [RPR1A_HUMAN]	35.7	7.55	0.799	0.813	0.944	0.852	0.032743
Q96P11	Putative methyltransferase NSUN5 OS=Homo sapiens GN=NSUN5 PE=1 SV=2 - [NSUN5_HUMAN]	46.7	8.62	0.901	0.969	1.021	0.964	0.354702
Q96N67	Dedicator of cytokinesis protein 7 OS=Homo sapiens GN=DOCK7 PE=1 SV=4 - [DOCK7_HUMAN]	242.4	6.8	1.012	0.987	1.095	1.031	0.391449
Q96N66	Lysophospholipid acyltransferase 7 OS=Homo sapiens GN=MBOAT7 PE=1 SV=2 - [MBOA7_HUMAN]	52.7	8.97	1.033	0.91	0.913	0.952	0.301641
Q96M27	Protein PRRC1 OS=Homo sapiens GN=PRRC1 PE=1 SV=1 - [PRRC1_HUMAN]	46.7	5.83	1.037	1.092	1.007	1.045	0.142638
Q96LB3	Intraflagellar transport protein 74 homolog OS=Homo sapiens GN=IFT74 PE=1 SV=1 - [IFT74_HUMAN]	69.2	6	0.507	0.542	0.579	0.543	2.52611e-05
Q96KR1	Zinc finger RNA-binding protein OS=Homo sapiens GN=ZFR PE=1 SV=2 - [ZFR_HUMAN]	116.9	9.04	0.893	0.852	0.868	0.871	0.000414992
Q96KP4	Cytosolic non-specific dipeptidase OS=Homo sapiens GN=CNDP2 PE=1 SV=2 - [CNDP2_HUMAN]	52.8	5.97	0.979	1.044	1.031	1.018	0.415967
Q96KP1	Exocyst complex component 2 OS=Homo sapiens GN=EXOC2 PE=1 SV=1 - [EXOC2_HUMAN]	104	6.9	0.89	0.889	0.919	0.899	0.00051405
Q96KB5	Lymphokine-activated killer T-cell-originated protein kinase OS=Homo sapiens GN=PBK PE=1 SV=3 - [TOPK_HUMAN]	36.1	5.12	1.031	0.99	1.031	1.017	0.273485
Q96KA5	Cleft lip and palate transmembrane protein 1-like protein OS=Homo sapiens GN=CLPTM1L PE=1 SV=1 - [CLP1L_HUMAN]	62.2	8.56	0.936	0.984	1.05	0.99	0.777268
Q96JM3	Chromosome alignment-maintaining phosphoprotein 1 OS=Homo sapiens GN=CHAMP1 PE=1 SV=2 - [CHAP1_HUMAN]	89	8.44	1.075	0.886	0.93	0.964	0.559146
Q96JJ7	Protein disulfide-isomerase TMX3 OS=Homo sapiens GN=TMX3 PE=1 SV=2 - [TMX3_HUMAN]	51.8	4.91	0.914	1.005	1.024	0.981	0.605535
Q96JJ3	Engulfment and cell motility protein 2 OS=Homo sapiens GN=ELMO2 PE=1 SV=2 - [ELMO2_HUMAN]	82.6	5.9	1.06	1.081	1.014	1.052	0.0593317
Q96JG6	Coiled-coil domain-containing protein 132 OS=Homo sapiens GN=CCDC132 PE=1 SV=3 - [CC132_HUMAN]	111.1	6.2	0.964	0.88	1.007	0.95	0.25375
Q96JB5	CDK5 regulatory subunit-associated protein 3 OS=Homo sapiens GN=CDK5RAP3 PE=1 SV=2 - [CK5P3_HUMAN]	56.9	4.75	0.85	0.879	1.008	0.912	0.145337
Q96J02	E3 ubiquitin-protein ligase Itchy homolog OS=Homo sapiens GN=ITCH PE=1 SV=2 - [ITCH_HUMAN]	102.7	6.3	1.05	0.888	1.119	1.019	0.795128
Q96J01	THO complex subunit 3 OS=Homo sapiens GN=THOC3 PE=1 SV=1 - [THOC3_HUMAN]	38.7	6.09	1.014	0.948	1.033	0.998	0.951513
Q96IZ0	PRKC apoptosis WT1 regulator protein OS=Homo sapiens GN=PAWR PE=1 SV=1 - [PAWR_HUMAN]	36.5	5.41	1.039	1.007	1.024	1.023	0.0650608
Q96IX5	Up-regulated during skeletal muscle growth protein 5 OS=Homo sapiens GN=USMG5 PE=1 SV=1 - [USMG5_HUMAN]	6.5	9.76	1.008	0.945	0.991	0.981	0.377364
Q96IU4	Alpha/beta hydrolase domain-containing protein 14B OS=Homo sapiens GN=ABHD14B PE=1 SV=1 - [ABHEB_HUMAN]	22.3	6.4	1.068	1.053	1.045	1.055	0.00120052
Q96IJ6	Mannose-1-phosphate guanyltransferase alpha OS=Homo sapiens GN=GMPPA PE=1 SV=1 - [GMPPA_HUMAN]	46.3	7.21	1.015	1.058	1.029	1.034	0.0549343
Q96I99	Succinyl-CoA ligase [GDP-forming] subunit beta, mitochondrial OS=Homo sapiens GN=SUCLG2 PE=1 SV=2 - [SUCB2_HUMAN]	46.5	6.39	0.997	1.044	1.018	1.02	0.221502
Q96I25	Splicing factor 45 OS=Homo sapiens GN=RBM17 PE=1 SV=1 - [SPF45_HUMAN]	44.9	5.97	0.934	0.883	1.046	0.954	0.396528
Q96I24	Far upstream element-binding protein 3 OS=Homo sapiens GN=FUBP3 PE=1 SV=2 - [FUBP3_HUMAN]	61.6	8.38	1.111	1.044	0.959	1.038	0.436316
Q96I15	Selenocysteine lyase OS=Homo sapiens GN=SCLY PE=1 SV=4 - [SCLY_HUMAN]	48.1	7.12	1.051	1.117	1.094	1.087	0.0106972
Q96HY6	DDRGK domain-containing protein 1 OS=Homo sapiens GN=DDRGK1 PE=1 SV=2 - [DDRGK_HUMAN]	35.6	5.12	0.932	0.879	0.902	0.904	0.00337166
Q96HS1	Serine/threonine-protein phosphatase PGAM5, mitochondrial OS=Homo sapiens GN=PGAM5 PE=1 SV=2 - [PGAM5_HUMAN]	32	8.68	0.922	1.018	1.005	0.982	0.574984
Q96HQ2	CDKN2AIP N-terminal-like protein OS=Homo sapiens GN=CDKN2AIPNL PE=1 SV=1 - [C2AIL_HUMAN]	13.2	5	0.987	1.107	0.948	1.014	0.784363
Q96HP4	Oxidoreductase NAD-binding domain-containing protein 1 OS=Homo sapiens GN=OXNAD1 PE=1 SV=1 - [OXND1_HUMAN]	34.8	8.37	1.237	1.1	1.542	1.293	0.0883308
Q96HE7	ERO1-like protein alpha OS=Homo sapiens GN=ERO1L PE=1 SV=2 - [ERO1A_HUMAN]	54.4	5.68	1.04	1.071	1.082	1.064	0.00690395
Q96HC4	PDZ and LIM domain protein 5 OS=Homo sapiens GN=PDLIM5 PE=1 SV=5 - [PDLI5_HUMAN]	63.9	8.21	1.114	1.045	0.99	1.05	0.238411
Q96H20	Vacuolar-sorting protein SNF8 OS=Homo sapiens GN=SNF8 PE=1 SV=1 - [SNF8_HUMAN]	28.8	6.65	1.009	0.972	1.145	1.042	0.469283
Q96GX9	Methylthioribulose-1-phosphate dehydratase OS=Homo sapiens GN=APIP PE=1 SV=1 - [MTNB_HUMAN]	27.1	7.12	1.053	1.117	1.076	1.082	0.0118657
Q96GQ7	Probable ATP-dependent RNA helicase DDX27 OS=Homo sapiens GN=DDX27 PE=1 SV=2 - [DDX27_HUMAN]	89.8	9.28	1.037	1.028	0.968	1.011	0.63823
Q96G03	Phosphoglucomutase-2 OS=Homo sapiens GN=PGM2 PE=1 SV=4 - [PGM2_HUMAN]	68.2	6.73	1.074	1.015	1.013	1.034	0.164491
Q96FX7	tRNA (adenine(58)-N(1))-methyltransferase catalytic subunit TRMT61A OS=Homo sapiens GN=TRMT61A PE=1 SV=1 - [TRM61_HUMAN]	31.4	7.36	1.011	0.971	0.97	0.984	0.301641
Q96FW1	Ubiquitin thioesterase OTUB1 OS=Homo sapiens GN=OTUB1 PE=1 SV=2 - [OTUB1_HUMAN]	31.3	4.94	1.067	1.089	1.065	1.074	0.000662985
Q96FV9	THO complex subunit 1 OS=Homo sapiens GN=THOC1 PE=1 SV=1 - [THOC1_HUMAN]	75.6	4.98	0.953	0.937	0.943	0.944	0.000282958
Q96FQ6	Protein S100-A16 OS=Homo sapiens GN=S100A16 PE=1 SV=1 - [S10AG_HUMAN]	11.8	6.79	1.03	1.044	1.013	1.029	0.0318073
Q96FJ2	Dynein light chain 2, cytoplasmic OS=Homo sapiens GN=DYNLL2 PE=1 SV=1 - [DYL2_HUMAN]	10.3	7.37	1.105	1.118	0.987	1.07	0.168276
Q96F63	Coiled-coil domain-containing protein 97 OS=Homo sapiens GN=CCDC97 PE=1 SV=1 - [CCD97_HUMAN]	38.9	4.59	0.877	0.874	0.89	0.88	1.68202e-05
Q96EY7	Pentatricopeptide repeat domain-containing protein 3, mitochondrial OS=Homo sapiens GN=PTCD3 PE=1 SV=3 - [PTCD3_HUMAN]	78.5	6.42	0.99	0.926	1.026	0.981	0.54466
Q96EY5	Multivesicular body subunit 12A OS=Homo sapiens GN=MVB12A PE=1 SV=1 - [MB12A_HUMAN]	28.8	8.91	1.045	0.932	0.948	0.975	0.517938
Q96EY1	DnaJ homolog subfamily A member 3, mitochondrial OS=Homo sapiens GN=DNAJA3 PE=1 SV=2 - [DNJA3_HUMAN]	52.5	9.26	0.864	0.897	0.872	0.878	0.000250276
Q96EX3	WD repeat-containing protein 34 OS=Homo sapiens GN=WDR34 PE=1 SV=2 - [WDR34_HUMAN]	57.8	6.64	1.08	1.117	1.006	1.068	0.106782
Q96EV2	RNA-binding protein 33 OS=Homo sapiens GN=RBM33 PE=1 SV=3 - [RBM33_HUMAN]	129.9	6.93	1.154	1.037	0.882	1.024	0.772819
Q96ER3	Protein SAAL1 OS=Homo sapiens GN=SAAL1 PE=1 SV=2 - [SAAL1_HUMAN]	53.5	4.5	1.042	1.063	1.181	1.095	0.0922693
Q96EP5	DAZ-associated protein 1 OS=Homo sapiens GN=DAZAP1 PE=1 SV=1 - [DAZP1_HUMAN]	43.4	8.56	1.006	1.081	1.046	1.044	0.11017
Q96EL3	39S ribosomal protein L53, mitochondrial OS=Homo sapiens GN=MRPL53 PE=1 SV=1 - [RM53_HUMAN]	12.1	8.76	1.112	1.019	0.991	1.041	0.328468
Q96EK6	Glucosamine 6-phosphate N-acetyltransferase OS=Homo sapiens GN=GNPNAT1 PE=1 SV=1 - [GNA1_HUMAN]	20.7	7.99	0.97	1.006	1.072	1.016	0.620552
Q96EK5	KIF1-binding protein OS=Homo sapiens GN=KIAA1279 PE=1 SV=1 - [KBP_HUMAN]	71.8	5.49	1.115	1.067	1.121	1.101	0.00410192
Q96EE3	Nucleoporin SEH1 OS=Homo sapiens GN=SEH1L PE=1 SV=3 - [SEH1_HUMAN]	39.6	8.09	0.961	0.999	0.991	0.984	0.23076
Q96DV4	39S ribosomal protein L38, mitochondrial OS=Homo sapiens GN=MRPL38 PE=1 SV=2 - [RM38_HUMAN]	44.6	7.53	0.957	0.918	1.004	0.96	0.180059
Q96DI7	U5 small nuclear ribonucleoprotein 40 kDa protein OS=Homo sapiens GN=SNRNP40 PE=1 SV=1 - [SNR40_HUMAN]	39.3	8.1	0.967	1.019	0.983	0.99	0.538397
Q96DG6	Carboxymethylenebutenolidase homolog OS=Homo sapiens GN=CMBL PE=1 SV=1 - [CMBL_HUMAN]	28	7.18	1.086	1.035	1.012	1.044	0.11253
Q96DB5	Regulator of microtubule dynamics protein 1 OS=Homo sapiens GN=RMDN1 PE=1 SV=1 - [RMD1_HUMAN]	35.8	8.5	0.904	1.08	0.999	0.994	0.916654
Q96D53	Uncharacterized aarF domain-containing protein kinase 4 OS=Homo sapiens GN=ADCK4 PE=1 SV=2 - [ADCK4_HUMAN]	60	7.23	0.865	0.793	0.969	0.876	0.0716859
Q96D46	60S ribosomal export protein NMD3 OS=Homo sapiens GN=NMD3 PE=1 SV=1 - [NMD3_HUMAN]	57.6	7.14	1.062	0.742	0.982	0.929	0.49934
Q96D15	Reticulocalbin-3 OS=Homo sapiens GN=RCN3 PE=1 SV=1 - [RCN3_HUMAN]	37.5	4.89	1.766	0.995	1.403	1.388	0.156418
Q96CX2	BTB/POZ domain-containing protein KCTD12 OS=Homo sapiens GN=KCTD12 PE=1 SV=1 - [KCD12_HUMAN]	35.7	5.64	0.936	0.858	0.947	0.914	0.0368668
Q96CW1	AP-2 complex subunit mu OS=Homo sapiens GN=AP2M1 PE=1 SV=2 - [AP2M1_HUMAN]	49.6	9.54	0.995	1.02	1.026	1.014	0.223365
Q96CV9	Optineurin OS=Homo sapiens GN=OPTN PE=1 SV=2 - [OPTN_HUMAN]	65.9	5.24	1.018	0.966	0.971	0.985	0.416349
Q96CU9	FAD-dependent oxidoreductase domain-containing protein 1 OS=Homo sapiens GN=FOXRED1 PE=1 SV=2 - [FXRD1_HUMAN]	53.8	7.78	0.831	0.911	1.039	0.927	0.294577
Q96CT7	Coiled-coil domain-containing protein 124 OS=Homo sapiens GN=CCDC124 PE=1 SV=1 - [CC124_HUMAN]	25.8	9.54	0.991	0.954	0.98	0.975	0.0848789
Q96CS3	FAS-associated factor 2 OS=Homo sapiens GN=FAF2 PE=1 SV=2 - [FAF2_HUMAN]	52.6	5.62	1.008	0.934	1.033	0.992	0.793098
Q96CN7	Isochorismatase domain-containing protein 1 OS=Homo sapiens GN=ISOC1 PE=1 SV=3 - [ISOC1_HUMAN]	32.2	7.39	1.101	1.134	0.997	1.077	0.134311
Q96C90	Protein phosphatase 1 regulatory subunit 14B OS=Homo sapiens GN=PPP1R14B PE=1 SV=3 - [PP14B_HUMAN]	15.9	4.86	0.988	1.048	1.038	1.025	0.254564
Q96C86	m7GpppX diphosphatase OS=Homo sapiens GN=DCPS PE=1 SV=2 - [DCPS_HUMAN]	38.6	6.38	1.025	1.036	1.085	1.049	0.0576474
Q96C36	Pyrroline-5-carboxylate reductase 2 OS=Homo sapiens GN=PYCR2 PE=1 SV=1 - [P5CR2_HUMAN]	33.6	7.77	1.03	1.043	1.109	1.061	0.0681663
Q96C19	EF-hand domain-containing protein D2 OS=Homo sapiens GN=EFHD2 PE=1 SV=1 - [EFHD2_HUMAN]	26.7	5.2	1.084	1.106	1.094	1.095	0.00011861
Q96C01	Protein FAM136A OS=Homo sapiens GN=FAM136A PE=1 SV=1 - [F136A_HUMAN]	15.6	7.61	0.776	0.889	1.012	0.892	0.189279
Q96BZ8	Leukocyte receptor cluster member 1 OS=Homo sapiens GN=LENG1 PE=1 SV=1 - [LENG1_HUMAN]	30.5	9.69	1.088	0.893	1.079	1.02	0.768723
Q96BR5	Sel1 repeat-containing protein 1 OS=Homo sapiens GN=SELRC1 PE=1 SV=2 - [SELR1_HUMAN]	25.7	6.02	1.051	1.059	0.943	1.018	0.661319
Q96BP3	Peptidylprolyl isomerase domain and WD repeat-containing protein 1 OS=Homo sapiens GN=PPWD1 PE=1 SV=1 - [PPWD1_HUMAN]	73.5	7.15	1.053	1.078	1.006	1.046	0.0964851
Q96BM9	ADP-ribosylation factor-like protein 8A OS=Homo sapiens GN=ARL8A PE=1 SV=1 - [ARL8A_HUMAN]	21.4	7.77	0.989	1.096	1	1.028	0.451303
Q96BJ3	Axin interactor, dorsalization-associated protein OS=Homo sapiens GN=AIDA PE=1 SV=1 - [AIDA_HUMAN]	35	6.55	1.018	1.049	0.959	1.009	0.759134
Q96BD0	Solute carrier organic anion transporter family member 4A1 OS=Homo sapiens GN=SLCO4A1 PE=1 SV=2 - [SO4A1_HUMAN]	77.1	7.83	1.02	0.893	1.064	0.992	0.888357
Q96B97	SH3 domain-containing kinase-binding protein 1 OS=Homo sapiens GN=SH3KBP1 PE=1 SV=2 - [SH3K1_HUMAN]	73.1	6.62	0.946	0.938	0.978	0.954	0.0197021
Q96B54	Zinc finger protein 428 OS=Homo sapiens GN=ZNF428 PE=1 SV=2 - [ZN428_HUMAN]	20.5	4.17	0.985	0.95	0.986	0.974	0.0901412
Q96B49	Mitochondrial import receptor subunit TOM6 homolog OS=Homo sapiens GN=TOMM6 PE=1 SV=1 - [TOM6_HUMAN]	8	4.89	0.932	0.771	0.969	0.891	0.146432
Q96B36	Proline-rich AKT1 substrate 1 OS=Homo sapiens GN=AKT1S1 PE=1 SV=1 - [AKTS1_HUMAN]	27.4	4.75	0.949	0.882	0.932	0.921	0.0171206
Q96AY3	Peptidyl-prolyl cis-trans isomerase FKBP10 OS=Homo sapiens GN=FKBP10 PE=1 SV=1 - [FKB10_HUMAN]	64.2	5.62	0.987	1.026	0.98	0.998	0.878382
Q96AX1	Vacuolar protein sorting-associated protein 33A OS=Homo sapiens GN=VPS33A PE=1 SV=1 - [VP33A_HUMAN]	67.6	6.96	1.143	1.019	1.004	1.055	0.277394
Q96AT9	Ribulose-phosphate 3-epimerase OS=Homo sapiens GN=RPE PE=1 SV=1 - [RPE_HUMAN]	24.9	5.58	1.108	1.126	1.027	1.087	0.0460478
Q96AQ6	Pre-B-cell leukemia transcription factor-interacting protein 1 OS=Homo sapiens GN=PBXIP1 PE=1 SV=1 - [PBIP1_HUMAN]	80.6	5.33	0.815	0.798	0.984	0.866	0.0864266
Q96AG4	Leucine-rich repeat-containing protein 59 OS=Homo sapiens GN=LRRC59 PE=1 SV=1 - [LRC59_HUMAN]	34.9	9.57	0.948	0.912	0.91	0.923	0.00342259
Q96AE4	Far upstream element-binding protein 1 OS=Homo sapiens GN=FUBP1 PE=1 SV=3 - [FUBP1_HUMAN]	67.5	7.61	1.038	1.047	1.03	1.038	0.00145282
Q96AC1	Fermitin family homolog 2 OS=Homo sapiens GN=FERMT2 PE=1 SV=1 - [FERM2_HUMAN]	77.8	6.7	1.155	0.873	0.888	0.972	0.775104
Q96A65	Exocyst complex component 4 OS=Homo sapiens GN=EXOC4 PE=1 SV=1 - [EXOC4_HUMAN]	110.4	6.49	1.031	0.896	1.088	1.005	0.934235
Q96A57	Transmembrane protein 230 OS=Homo sapiens GN=TMEM230 PE=1 SV=1 - [TM230_HUMAN]	13.2	9.31	0.806	0.746	0.807	0.786	0.000449316
Q96A49	Synapse-associated protein 1 OS=Homo sapiens GN=SYAP1 PE=1 SV=1 - [SYAP1_HUMAN]	39.9	4.53	1.055	0.88	0.966	0.967	0.549271
Q96A35	39S ribosomal protein L24, mitochondrial OS=Homo sapiens GN=MRPL24 PE=1 SV=1 - [RM24_HUMAN]	24.9	9.29	0.926	0.929	1.036	0.964	0.37205
Q96A33	Coiled-coil domain-containing protein 47 OS=Homo sapiens GN=CCDC47 PE=1 SV=1 - [CCD47_HUMAN]	55.8	4.87	0.945	1.01	0.997	0.984	0.46557
Q96A26	Protein FAM162A OS=Homo sapiens GN=FAM162A PE=1 SV=2 - [F162A_HUMAN]	17.3	9.77	1.113	1.006	0.924	1.014	0.806298
Q969Z0	Protein TBRG4 OS=Homo sapiens GN=TBRG4 PE=1 SV=1 - [TBRG4_HUMAN]	70.7	7.42	0.986	1.03	1.116	1.044	0.313274
Q969X6	Cirhin OS=Homo sapiens GN=CIRH1A PE=1 SV=1 - [CIR1A_HUMAN]	76.8	8.85	0.905	0.967	1.165	1.012	0.882625
Q969V3	Nicalin OS=Homo sapiens GN=NCLN PE=1 SV=2 - [NCLN_HUMAN]	62.9	6.89	1.051	0.861	0.921	0.944	0.377041
Q969U7	Proteasome assembly chaperone 2 OS=Homo sapiens GN=PSMG2 PE=1 SV=1 - [PSMG2_HUMAN]	29.4	6.98	1.118	1.047	1.062	1.076	0.024845
Q969T9	WW domain-binding protein 2 OS=Homo sapiens GN=WBP2 PE=1 SV=1 - [WBP2_HUMAN]	28.1	5.91	0.943	0.948	1.027	0.973	0.37188
Q969S9	Ribosome-releasing factor 2, mitochondrial OS=Homo sapiens GN=GFM2 PE=1 SV=1 - [RRF2M_HUMAN]	86.5	6.51	0.936	0.927	0.845	0.903	0.0282497
Q969S3	Zinc finger protein 622 OS=Homo sapiens GN=ZNF622 PE=1 SV=1 - [ZN622_HUMAN]	54.2	6.15	0.902	0.976	0.963	0.947	0.0808295
Q969H8	UPF0556 protein C19orf10 OS=Homo sapiens GN=C19orf10 PE=1 SV=1 - [CS010_HUMAN]	18.8	6.68	1.158	1.078	1.095	1.11	0.0105432
Q969G3	SWI/SNF-related matrix-associated actin-dependent regulator of chromatin subfamily E member 1 OS=Homo sapiens GN=SMARCE1 PE=1 SV=2 - [SMCE1_HUMAN]	46.6	4.88	0.927	0.979	0.933	0.946	0.0308648
Q969E2	Secretory carrier-associated membrane protein 4 OS=Homo sapiens GN=SCAMP4 PE=2 SV=1 - [SCAM4_HUMAN]	25.7	8.82	0.824	0.931	0.904	0.886	0.0240545
Q93062	RNA-binding protein with multiple splicing OS=Homo sapiens GN=RBPMS PE=1 SV=1 - [RBPMS_HUMAN]	21.8	8.07	0.707	0.953	1.05	0.903	0.397285
Q93052	Lipoma-preferred partner OS=Homo sapiens GN=LPP PE=1 SV=1 - [LPP_HUMAN]	65.7	7.37	1.055	1.055	1.069	1.06	0.000215652
Q93050	V-type proton ATPase 116 kDa subunit a isoform 1 OS=Homo sapiens GN=ATP6V0A1 PE=1 SV=3 - [VPP1_HUMAN]	96.4	6.43	0.843	0.871	1.006	0.907	0.137226
Q93034	Cullin-5 OS=Homo sapiens GN=CUL5 PE=1 SV=4 - [CUL5_HUMAN]	90.9	7.94	1.049	0.918	1.045	1.004	0.930383
Q93009	Ubiquitin carboxyl-terminal hydrolase 7 OS=Homo sapiens GN=USP7 PE=1 SV=2 - [UBP7_HUMAN]	128.2	5.55	1.007	0.889	1.093	0.996	0.95353
Q93008	Probable ubiquitin carboxyl-terminal hydrolase FAF-X OS=Homo sapiens GN=USP9X PE=1 SV=3 - [USP9X_HUMAN]	292.1	5.8	1.024	1.022	0.994	1.013	0.240593
Q92979	Ribosomal RNA small subunit methyltransferase NEP1 OS=Homo sapiens GN=EMG1 PE=1 SV=4 - [NEP1_HUMAN]	26.7	9.17	0.993	1.072	0.991	1.019	0.522593
Q92974	Rho guanine nucleotide exchange factor 2 OS=Homo sapiens GN=ARHGEF2 PE=1 SV=4 - [ARHG2_HUMAN]	111.5	7.27	0.959	0.963	0.947	0.956	0.000814493
Q92973	Transportin-1 OS=Homo sapiens GN=TNPO1 PE=1 SV=2 - [TNPO1_HUMAN]	102.3	4.98	1.006	1.052	1.044	1.034	0.0746642
Q92968	Peroxisomal membrane protein PEX13 OS=Homo sapiens GN=PEX13 PE=1 SV=2 - [PEX13_HUMAN]	44.1	8.05	0.815	0.697	1.01	0.841	0.155763
Q92945	Far upstream element-binding protein 2 OS=Homo sapiens GN=KHSRP PE=1 SV=4 - [FUBP2_HUMAN]	73.1	7.3	1.015	0.945	1.007	0.989	0.645092
Q92930	Ras-related protein Rab-8B OS=Homo sapiens GN=RAB8B PE=1 SV=2 - [RAB8B_HUMAN]	23.6	9.07	0.911	0.97	0.96	0.947	0.0437967
Q92922	SWI/SNF complex subunit SMARCC1 OS=Homo sapiens GN=SMARCC1 PE=1 SV=3 - [SMRC1_HUMAN]	122.8	5.76	0.991	1.023	1.03	1.015	0.288879
Q92917	G patch domain and KOW motifs-containing protein OS=Homo sapiens GN=GPKOW PE=1 SV=2 - [GPKOW_HUMAN]	52.2	6.15	0.98	1.013	0.991	0.995	0.611733
Q92900	Regulator of nonsense transcripts 1 OS=Homo sapiens GN=UPF1 PE=1 SV=2 - [RENT1_HUMAN]	124.3	6.61	1.006	1.016	0.998	1.007	0.269619
Q92896	Golgi apparatus protein 1 OS=Homo sapiens GN=GLG1 PE=1 SV=2 - [GSLG1_HUMAN]	134.5	6.9	0.979	1.014	0.986	0.993	0.548426
Q92890	Ubiquitin fusion degradation protein 1 homolog OS=Homo sapiens GN=UFD1L PE=1 SV=3 - [UFD1_HUMAN]	34.5	6.7	1.092	1.082	1.05	1.075	0.00414238
Q92888	Rho guanine nucleotide exchange factor 1 OS=Homo sapiens GN=ARHGEF1 PE=1 SV=2 - [ARHG1_HUMAN]	102.4	5.66	0.944	0.913	0.998	0.952	0.123498
Q92882	Osteoclast-stimulating factor 1 OS=Homo sapiens GN=OSTF1 PE=1 SV=2 - [OSTF1_HUMAN]	23.8	5.68	1.103	1.1	1.04	1.081	0.0168506
Q92879	CUGBP Elav-like family member 1 OS=Homo sapiens GN=CELF1 PE=1 SV=2 - [CELF1_HUMAN]	52	8.46	0.995	0.963	0.953	0.97	0.0791958
Q92878	DNA repair protein RAD50 OS=Homo sapiens GN=RAD50 PE=1 SV=1 - [RAD50_HUMAN]	153.8	6.89	1.059	1.035	1.038	1.044	0.00431836
Q92841	Probable ATP-dependent RNA helicase DDX17 OS=Homo sapiens GN=DDX17 PE=1 SV=2 - [DDX17_HUMAN]	80.2	8.27	1.064	1.004	0.989	1.019	0.453592
Q92804	TATA-binding protein-associated factor 2N OS=Homo sapiens GN=TAF15 PE=1 SV=1 - [RBP56_HUMAN]	61.8	8.02	0.996	1.071	1.03	1.032	0.210162
Q92797	Symplekin OS=Homo sapiens GN=SYMPK PE=1 SV=2 - [SYMPK_HUMAN]	141.1	6.13	0.95	1.195	1.13	1.092	0.279121
Q92791	Synaptonemal complex protein SC65 OS=Homo sapiens GN=LEPREL4 PE=1 SV=1 - [SC65_HUMAN]	50.3	4.77	0.947	0.837	1.009	0.931	0.241985
Q92785	Zinc finger protein ubi-d4 OS=Homo sapiens GN=DPF2 PE=1 SV=2 - [REQU_HUMAN]	44.1	6.33	0.842	0.897	0.801	0.847	0.00528143
Q92783	Signal transducing adapter molecule 1 OS=Homo sapiens GN=STAM PE=1 SV=3 - [STAM1_HUMAN]	59.1	4.82	1.076	0.919	1.022	1.006	0.908003
Q92769	Histone deacetylase 2 OS=Homo sapiens GN=HDAC2 PE=1 SV=2 - [HDAC2_HUMAN]	55.3	5.91	1.037	1.104	1.047	1.063	0.03982
Q92747	Actin-related protein 2/3 complex subunit 1A OS=Homo sapiens GN=ARPC1A PE=1 SV=2 - [ARC1A_HUMAN]	41.5	8.18	1.08	1.109	0.999	1.063	0.129661
Q92734	Protein TFG OS=Homo sapiens GN=TFG PE=1 SV=2 - [TFG_HUMAN]	43.4	5.1	0.904	0.898	1.004	0.935	0.133111
Q92733	Proline-rich protein PRCC OS=Homo sapiens GN=PRCC PE=1 SV=1 - [PRCC_HUMAN]	52.4	5.1	0.981	0.973	0.952	0.969	0.0222892
Q92696	Geranylgeranyl transferase type-2 subunit alpha OS=Homo sapiens GN=RABGGTA PE=1 SV=2 - [PGTA_HUMAN]	65	5.67	0.996	1.005	1.032	1.011	0.366686
Q92688	Acidic leucine-rich nuclear phosphoprotein 32 family member B OS=Homo sapiens GN=ANP32B PE=1 SV=1 - [AN32B_HUMAN]	28.8	4.06	0.992	1.016	1.045	1.018	0.313125
Q92665	28S ribosomal protein S31, mitochondrial OS=Homo sapiens GN=MRPS31 PE=1 SV=3 - [RT31_HUMAN]	45.3	9.29	1.02	0.995	1.027	1.014	0.222908
Q92643	GPI-anchor transamidase OS=Homo sapiens GN=PIGK PE=1 SV=2 - [GPI8_HUMAN]	45.2	6.16	0.995	1.057	1.013	1.022	0.304601
Q92621	Nuclear pore complex protein Nup205 OS=Homo sapiens GN=NUP205 PE=1 SV=3 - [NU205_HUMAN]	227.8	6.19	1.005	0.942	1.012	0.986	0.572419
Q92620	Pre-mRNA-splicing factor ATP-dependent RNA helicase PRP16 OS=Homo sapiens GN=DHX38 PE=1 SV=2 - [PRP16_HUMAN]	140.4	6.54	1.024	0.925	1.139	1.029	0.65996
Q92616	Translational activator GCN1 OS=Homo sapiens GN=GCN1L1 PE=1 SV=6 - [GCN1L_HUMAN]	292.6	7.47	0.978	1.004	1.01	0.997	0.799414
Q92615	La-related protein 4B OS=Homo sapiens GN=LARP4B PE=1 SV=3 - [LAR4B_HUMAN]	80.5	6.92	0.981	0.995	1.047	1.008	0.72199
Q92609	TBC1 domain family member 5 OS=Homo sapiens GN=TBC1D5 PE=1 SV=1 - [TBCD5_HUMAN]	88.9	6.54	0.936	0.96	1.047	0.981	0.603202
Q92604	Acyl-CoA:lysophosphatidylglycerol acyltransferase 1 OS=Homo sapiens GN=LPGAT1 PE=2 SV=1 - [LGAT1_HUMAN]	43.1	8.92	0.725	0.72	0.922	0.789	0.033787
Q92599	Septin-8 OS=Homo sapiens GN=SEPT8 PE=1 SV=4 - [SEPT8_HUMAN]	55.7	6.28	1.009	1.098	0.937	1.015	0.76852
Q92598	Heat shock protein 105 kDa OS=Homo sapiens GN=HSPH1 PE=1 SV=1 - [HS105_HUMAN]	96.8	5.39	1.03	1.042	0.991	1.021	0.244249
Q92597	Protein NDRG1 OS=Homo sapiens GN=NDRG1 PE=1 SV=1 - [NDRG1_HUMAN]	42.8	5.82	1.077	1.129	1.249	1.152	0.0408198
Q92575	UBX domain-containing protein 4 OS=Homo sapiens GN=UBXN4 PE=1 SV=2 - [UBXN4_HUMAN]	56.7	6.38	1.169	0.768	1.045	0.994	0.962056
Q92572	AP-3 complex subunit sigma-1 OS=Homo sapiens GN=AP3S1 PE=1 SV=1 - [AP3S1_HUMAN]	21.7	5.39	1.039	0.993	1.021	1.018	0.257289
Q92552	28S ribosomal protein S27, mitochondrial OS=Homo sapiens GN=MRPS27 PE=1 SV=3 - [RT27_HUMAN]	47.6	6.18	0.893	0.986	1.087	0.989	0.849546
Q92544	Transmembrane 9 superfamily member 4 OS=Homo sapiens GN=TM9SF4 PE=1 SV=2 - [TM9S4_HUMAN]	74.5	6.54	1.014	0.971	1.081	1.022	0.52962
Q92542	Nicastrin OS=Homo sapiens GN=NCSTN PE=1 SV=2 - [NICA_HUMAN]	78.4	5.99	0.997	0.992	1.072	1.02	0.475884
Q92538	Golgi-specific brefeldin A-resistance guanine nucleotide exchange factor 1 OS=Homo sapiens GN=GBF1 PE=1 SV=2 - [GBF1_HUMAN]	206.3	5.73	1.032	1.017	0.999	1.016	0.168797
Q92530	Proteasome inhibitor PI31 subunit OS=Homo sapiens GN=PSMF1 PE=1 SV=2 - [PSMF1_HUMAN]	29.8	5.74	0.936	0.93	1.003	0.956	0.135411
Q92522	Histone H1x OS=Homo sapiens GN=H1FX PE=1 SV=1 - [H1X_HUMAN]	22.5	10.76	0.985	0.876	0.884	0.915	0.0725038
Q92520	Protein FAM3C OS=Homo sapiens GN=FAM3C PE=1 SV=1 - [FAM3C_HUMAN]	24.7	8.29	0.962	0.95	0.968	0.96	0.00164129
Q92499	ATP-dependent RNA helicase DDX1 OS=Homo sapiens GN=DDX1 PE=1 SV=2 - [DDX1_HUMAN]	82.4	7.23	1.014	1.05	1.04	1.035	0.0319412
Q8WZA9	Immunity-related GTPase family Q protein OS=Homo sapiens GN=IRGQ PE=1 SV=1 - [IRGQ_HUMAN]	62.7	4.88	0.842	0.787	0.872	0.834	0.00260641
Q8WZA0	Protein LZIC OS=Homo sapiens GN=LZIC PE=1 SV=1 - [LZIC_HUMAN]	21.5	4.94	1.155	1.101	1.094	1.117	0.00375837
Q8WZ82	Ovarian cancer-associated gene 2 protein OS=Homo sapiens GN=OVCA2 PE=1 SV=1 - [OVCA2_HUMAN]	24.4	6.89	0.939	1.026	0.881	0.949	0.29006
Q8WYP5	Protein ELYS OS=Homo sapiens GN=AHCTF1 PE=1 SV=3 - [ELYS_HUMAN]	252.3	6.6	0.899	0.776	0.863	0.846	0.0134993
Q8WYA6	Beta-catenin-like protein 1 OS=Homo sapiens GN=CTNNBL1 PE=1 SV=1 - [CTBL1_HUMAN]	65.1	5.05	1.116	1.161	1.097	1.125	0.0027781
Q8WXX5	DnaJ homolog subfamily C member 9 OS=Homo sapiens GN=DNAJC9 PE=1 SV=1 - [DNJC9_HUMAN]	29.9	5.73	1	1.007	0.985	0.997	0.702182
Q8WXI9	Transcriptional repressor p66-beta OS=Homo sapiens GN=GATAD2B PE=1 SV=1 - [P66B_HUMAN]	65.2	9.7	0.989	0.667	0.957	0.871	0.276315
Q8WXH0	Nesprin-2 OS=Homo sapiens GN=SYNE2 PE=1 SV=3 - [SYNE2_HUMAN]	795.9	5.36	1.005	0.835	0.843	0.894	0.129046
Q8WXF1	Paraspeckle component 1 OS=Homo sapiens GN=PSPC1 PE=1 SV=1 - [PSPC1_HUMAN]	58.7	6.67	1.056	1.081	0.983	1.04	0.24527
Q8WXA3	RUN and FYVE domain-containing protein 2 OS=Homo sapiens GN=RUFY2 PE=1 SV=2 - [RUFY2_HUMAN]	75	6.51	0.69	0.629	0.914	0.744	0.0419338
Q8WX92	Negative elongation factor B OS=Homo sapiens GN=NELFB PE=1 SV=1 - [NELFB_HUMAN]	65.7	6.13	1.082	0.927	0.842	0.95	0.518621
Q8WWY3	U4/U6 small nuclear ribonucleoprotein Prp31 OS=Homo sapiens GN=PRPF31 PE=1 SV=2 - [PRP31_HUMAN]	55.4	5.78	0.987	1.021	1.039	1.016	0.362221
Q8WWM7	Ataxin-2-like protein OS=Homo sapiens GN=ATXN2L PE=1 SV=2 - [ATX2L_HUMAN]	113.3	8.59	1.09	1.035	0.971	1.032	0.404722
Q8WWI1	LIM domain only protein 7 OS=Homo sapiens GN=LMO7 PE=1 SV=3 - [LMO7_HUMAN]	192.6	8.09	0.986	0.971	0.983	0.98	0.012021
Q8WWC4	Uncharacterized protein C2orf47, mitochondrial OS=Homo sapiens GN=C2orf47 PE=1 SV=1 - [CB047_HUMAN]	32.5	9.17	0.974	0.914	0.993	0.96	0.171008
Q8WW59	SPRY domain-containing protein 4 OS=Homo sapiens GN=SPRYD4 PE=1 SV=2 - [SPRY4_HUMAN]	23.1	6.93	0.878	0.874	0.876	0.876	4.50915e-08
Q8WW12	PEST proteolytic signal-containing nuclear protein OS=Homo sapiens GN=PCNP PE=1 SV=2 - [PCNP_HUMAN]	18.9	7.49	1.12	1.125	1.026	1.09	0.0485404
Q8WVY7	Ubiquitin-like domain-containing CTD phosphatase 1 OS=Homo sapiens GN=UBLCP1 PE=1 SV=2 - [UBCP1_HUMAN]	36.8	6.46	1.14	1.168	1.086	1.131	0.00547927
Q8WVV9	Heterogeneous nuclear ribonucleoprotein L-like OS=Homo sapiens GN=HNRNPLL PE=1 SV=1 - [HNRLL_HUMAN]	60	7.72	0.797	0.727	0.888	0.804	0.013638
Q8WVT3	Trafficking protein particle complex subunit 12 OS=Homo sapiens GN=TRAPPC12 PE=1 SV=3 - [TPC12_HUMAN]	79.3	4.91	0.949	0.802	0.874	0.875	0.0421593
Q8WVM8	Sec1 family domain-containing protein 1 OS=Homo sapiens GN=SCFD1 PE=1 SV=4 - [SCFD1_HUMAN]	72.3	6.27	1.017	0.968	1.068	1.018	0.573646
Q8WVC0	RNA polymerase-associated protein LEO1 OS=Homo sapiens GN=LEO1 PE=1 SV=1 - [LEO1_HUMAN]	75.4	4.51	0.91	0.972	0.948	0.943	0.0348629
Q8WV60	Pentatricopeptide repeat-containing protein 2, mitochondrial OS=Homo sapiens GN=PTCD2 PE=2 SV=3 - [PTCD2_HUMAN]	43.9	9.23	0.967	0.87	1.209	1.015	0.88646
Q8WUP2	Filamin-binding LIM protein 1 OS=Homo sapiens GN=FBLIM1 PE=1 SV=2 - [FBLI1_HUMAN]	40.6	6.02	0.829	0.752	0.845	0.809	0.00263294
Q8WUM4	Programmed cell death 6-interacting protein OS=Homo sapiens GN=PDCD6IP PE=1 SV=1 - [PDC6I_HUMAN]	96	6.52	1.048	1.045	1.03	1.041	0.00181196
Q8WUM0	Nuclear pore complex protein Nup133 OS=Homo sapiens GN=NUP133 PE=1 SV=2 - [NU133_HUMAN]	128.9	5.1	0.971	0.94	0.967	0.959	0.0139498
Q8WUH1	Protein Churchill OS=Homo sapiens GN=CHURC1 PE=1 SV=2 - [CHUR_HUMAN]	16.1	5.54	0.981	0.893	0.948	0.941	0.0818803
Q8WUF5	RelA-associated inhibitor OS=Homo sapiens GN=PPP1R13L PE=1 SV=4 - [IASPP_HUMAN]	89	6.81	1.011	0.976	0.982	0.99	0.393109
Q8WUD4	Coiled-coil domain-containing protein 12 OS=Homo sapiens GN=CCDC12 PE=1 SV=1 - [CCD12_HUMAN]	19.2	7.34	1.137	1.024	1.058	1.073	0.094642
Q8WUA2	Peptidyl-prolyl cis-trans isomerase-like 4 OS=Homo sapiens GN=PPIL4 PE=1 SV=1 - [PPIL4_HUMAN]	57.2	5.92	1.02	0.98	1.011	1.004	0.777241
Q8WU90	Zinc finger CCCH domain-containing protein 15 OS=Homo sapiens GN=ZC3H15 PE=1 SV=1 - [ZC3HF_HUMAN]	48.6	5.31	1.044	1.04	0.965	1.016	0.559511
Q8WTT2	Nucleolar complex protein 3 homolog OS=Homo sapiens GN=NOC3L PE=1 SV=1 - [NOC3L_HUMAN]	92.5	9.17	0.92	0.905	0.926	0.917	0.000185249
Q8TF42	Ubiquitin-associated and SH3 domain-containing protein B OS=Homo sapiens GN=UBASH3B PE=1 SV=2 - [UBS3B_HUMAN]	72.6	6.93	1.134	0.968	0.938	1.013	0.837551
Q8TEX9	Importin-4 OS=Homo sapiens GN=IPO4 PE=1 SV=2 - [IPO4_HUMAN]	118.6	4.96	0.996	0.836	1.05	0.961	0.573517
Q8TEQ6	Gem-associated protein 5 OS=Homo sapiens GN=GEMIN5 PE=1 SV=3 - [GEMI5_HUMAN]	168.5	6.62	1.043	1.032	0.903	0.993	0.878304
Q8TEM1	Nuclear pore membrane glycoprotein 210 OS=Homo sapiens GN=NUP210 PE=1 SV=3 - [PO210_HUMAN]	205	6.81	0.738	0.917	0.843	0.833	0.0322115
Q8TEA8	D-tyrosyl-tRNA(Tyr) deacylase 1 OS=Homo sapiens GN=DTD1 PE=1 SV=2 - [DTD1_HUMAN]	23.4	8.24	0.928	0.851	0.972	0.917	0.0787489
Q8TDZ2	Protein-methionine sulfoxide oxidase MICAL1 OS=Homo sapiens GN=MICAL1 PE=1 SV=2 - [MICA1_HUMAN]	117.8	6.4	0.979	1.005	0.931	0.972	0.261214
Q8TDX7	Serine/threonine-protein kinase Nek7 OS=Homo sapiens GN=NEK7 PE=1 SV=1 - [NEK7_HUMAN]	34.5	8.25	1.007	1.054	0.966	1.009	0.741205
Q8TDP1	Ribonuclease H2 subunit C OS=Homo sapiens GN=RNASEH2C PE=1 SV=1 - [RNH2C_HUMAN]	17.8	5.03	0.908	1.068	1.063	1.013	0.816688
Q8TDN6	Ribosome biogenesis protein BRX1 homolog OS=Homo sapiens GN=BRIX1 PE=1 SV=2 - [BRX1_HUMAN]	41.4	9.92	0.967	0.927	1.057	0.984	0.69278
Q8TD16	Protein bicaudal D homolog 2 OS=Homo sapiens GN=BICD2 PE=1 SV=1 - [BICD2_HUMAN]	93.5	5.44	0.863	0.903	0.907	0.891	0.00148671
Q8TCT9	Minor histocompatibility antigen H13 OS=Homo sapiens GN=HM13 PE=1 SV=1 - [HM13_HUMAN]	41.5	6.43	1.003	0.91	1.001	0.971	0.402897
Q8TCS8	Polyribonucleotide nucleotidyltransferase 1, mitochondrial OS=Homo sapiens GN=PNPT1 PE=1 SV=2 - [PNPT1_HUMAN]	85.9	7.77	1.004	1.062	1.031	1.032	0.125873
Q8TCJ2	Dolichyl-diphosphooligosaccharide--protein glycosyltransferase subunit STT3B OS=Homo sapiens GN=STT3B PE=1 SV=1 - [STT3B_HUMAN]	93.6	8.91	0.973	0.842	0.943	0.919	0.111478
Q8TCG1	Protein CIP2A OS=Homo sapiens GN=KIAA1524 PE=1 SV=2 - [CIP2A_HUMAN]	102.1	6.23	0.994	0.914	1.605	1.171	0.477078
Q8TC12	Retinol dehydrogenase 11 OS=Homo sapiens GN=RDH11 PE=1 SV=2 - [RDH11_HUMAN]	35.4	8.82	0.945	0.889	0.905	0.913	0.00640912
Q8TC07	TBC1 domain family member 15 OS=Homo sapiens GN=TBC1D15 PE=1 SV=2 - [TBC15_HUMAN]	79.4	5.67	1.009	1.097	1.094	1.067	0.0819337
Q8TBX8	Phosphatidylinositol 5-phosphate 4-kinase type-2 gamma OS=Homo sapiens GN=PIP4K2C PE=1 SV=3 - [PI42C_HUMAN]	47.3	6.84	0.973	0.987	1.006	0.989	0.301553
Q8TBQ9	Protein kish-A OS=Homo sapiens GN=TMEM167A PE=1 SV=1 - [KISHA_HUMAN]	8.1	8.95	1.171	0.907	1.015	1.031	0.706509
Q8TBC4	NEDD8-activating enzyme E1 catalytic subunit OS=Homo sapiens GN=UBA3 PE=1 SV=2 - [UBA3_HUMAN]	51.8	5.45	1.006	0.998	1.019	1.008	0.278489
Q8TB61	Adenosine 3'-phospho 5'-phosphosulfate transporter 1 OS=Homo sapiens GN=SLC35B2 PE=1 SV=1 - [S35B2_HUMAN]	47.5	9.16	1.092	1.076	1.022	1.063	0.0403089
Q8TAT6	Nuclear protein localization protein 4 homolog OS=Homo sapiens GN=NPLOC4 PE=1 SV=3 - [NPL4_HUMAN]	68.1	6.38	1.05	1.048	1.01	1.036	0.0505116
Q8TAQ2	SWI/SNF complex subunit SMARCC2 OS=Homo sapiens GN=SMARCC2 PE=1 SV=1 - [SMRC2_HUMAN]	132.8	5.69	0.979	0.997	1.029	1.002	0.914738
Q8TAE8	Growth arrest and DNA damage-inducible proteins-interacting protein 1 OS=Homo sapiens GN=GADD45GIP1 PE=1 SV=1 - [G45IP_HUMAN]	25.4	10.02	0.898	0.919	0.936	0.918	0.00169793
Q8NI36	WD repeat-containing protein 36 OS=Homo sapiens GN=WDR36 PE=1 SV=1 - [WDR36_HUMAN]	105.3	7.53	0.915	1.033	0.95	0.966	0.386226
Q8NI27	THO complex subunit 2 OS=Homo sapiens GN=THOC2 PE=1 SV=2 - [THOC2_HUMAN]	182.7	8.44	1.002	0.91	0.978	0.963	0.254041
Q8NFW8	N-acylneuraminate cytidylyltransferase OS=Homo sapiens GN=CMAS PE=1 SV=2 - [NEUA_HUMAN]	48.3	7.93	0.991	1.033	0.901	0.975	0.555769
Q8NFV4	Alpha/beta hydrolase domain-containing protein 11 OS=Homo sapiens GN=ABHD11 PE=2 SV=1 - [ABHDB_HUMAN]	34.7	9.48	1.047	0.913	0.874	0.945	0.350459
Q8NFQ8	Torsin-1A-interacting protein 2 OS=Homo sapiens GN=TOR1AIP2 PE=1 SV=1 - [TOIP2_HUMAN]	51.2	4.96	0.984	0.896	0.867	0.916	0.0745683
Q8NFJ5	Retinoic acid-induced protein 3 OS=Homo sapiens GN=GPRC5A PE=1 SV=2 - [RAI3_HUMAN]	40.2	8.15	0.99	0.919	1.075	0.995	0.911554
Q8NFH5	Nucleoporin NUP53 OS=Homo sapiens GN=NUP35 PE=1 SV=1 - [NUP53_HUMAN]	34.8	9.09	0.951	0.916	0.957	0.941	0.0101154
Q8NFH4	Nucleoporin Nup37 OS=Homo sapiens GN=NUP37 PE=1 SV=1 - [NUP37_HUMAN]	36.7	5.92	1.022	0.935	0.995	0.984	0.567445
Q8NFF5	FAD synthase OS=Homo sapiens GN=FLAD1 PE=1 SV=1 - [FAD1_HUMAN]	65.2	6.93	0.932	0.908	0.981	0.94	0.0499402
Q8NFC6	Biorientation of chromosomes in cell division protein 1-like 1 OS=Homo sapiens GN=BOD1L1 PE=1 SV=2 - [BD1L1_HUMAN]	330.3	5.08	0.887	0.848	0.895	0.877	0.0010529
Q8NF91	Nesprin-1 OS=Homo sapiens GN=SYNE1 PE=1 SV=4 - [SYNE1_HUMAN]	1010.5	5.53	1.209	1.148	1.196	1.184	0.000575925
Q8NF37	Lysophosphatidylcholine acyltransferase 1 OS=Homo sapiens GN=LPCAT1 PE=1 SV=2 - [PCAT1_HUMAN]	59.1	6.02	0.932	0.907	0.963	0.934	0.0151617
Q8NEY1	Neuron navigator 1 OS=Homo sapiens GN=NAV1 PE=1 SV=2 - [NAV1_HUMAN]	202.3	8.07	0.719	0.903	0.77	0.797	0.0209236
Q8NEF9	Serum response factor-binding protein 1 OS=Homo sapiens GN=SRFBP1 PE=1 SV=1 - [SRFB1_HUMAN]	48.6	9.58	0.86	0.774	1.012	0.882	0.165147
Q8NE86	Calcium uniporter protein, mitochondrial OS=Homo sapiens GN=MCU PE=1 SV=1 - [MCU_HUMAN]	39.8	8.65	1.085	1.074	1.084	1.081	2.09388e-05
Q8NE71	ATP-binding cassette sub-family F member 1 OS=Homo sapiens GN=ABCF1 PE=1 SV=2 - [ABCF1_HUMAN]	95.9	6.8	0.934	0.963	0.99	0.962	0.0802938
Q8ND56	Protein LSM14 homolog A OS=Homo sapiens GN=LSM14A PE=1 SV=3 - [LS14A_HUMAN]	50.5	9.52	0.963	0.958	0.896	0.939	0.0473048
Q8ND24	RING finger protein 214 OS=Homo sapiens GN=RNF214 PE=1 SV=2 - [RN214_HUMAN]	77.6	6.95	0.857	0.655	0.924	0.812	0.080661
Q8NCW5	NAD(P)H-hydrate epimerase OS=Homo sapiens GN=APOA1BP PE=1 SV=2 - [NNRE_HUMAN]	31.7	7.66	1.114	1.082	1.032	1.076	0.0333705
Q8NCN5	Pyruvate dehydrogenase phosphatase regulatory subunit, mitochondrial OS=Homo sapiens GN=PDPR PE=1 SV=2 - [PDPR_HUMAN]	99.3	6.35	1.122	0.975	1.068	1.055	0.269373
Q8NCF5	NFATC2-interacting protein OS=Homo sapiens GN=NFATC2IP PE=1 SV=1 - [NF2IP_HUMAN]	45.8	6.6	1.078	1.001	1.052	1.044	0.125691
Q8NCA5	Protein FAM98A OS=Homo sapiens GN=FAM98A PE=1 SV=1 - [FA98A_HUMAN]	55.4	9.03	0.892	1.096	0.977	0.988	0.853286
Q8NC96	Adaptin ear-binding coat-associated protein 1 OS=Homo sapiens GN=NECAP1 PE=1 SV=2 - [NECP1_HUMAN]	29.7	6.8	1.045	0.866	1.18	1.03	0.75547
Q8NC60	Nitric oxide-associated protein 1 OS=Homo sapiens GN=NOA1 PE=1 SV=2 - [NOA1_HUMAN]	78.4	8.66	0.757	0.774	0.9	0.81	0.0136368
Q8NC51	Plasminogen activator inhibitor 1 RNA-binding protein OS=Homo sapiens GN=SERBP1 PE=1 SV=2 - [PAIRB_HUMAN]	44.9	8.65	0.996	0.959	0.982	0.979	0.12338
Q8NC44	Protein FAM134A OS=Homo sapiens GN=FAM134A PE=1 SV=3 - [F134A_HUMAN]	57.8	4.45	0.721	0.877	0.742	0.78	0.0108138
Q8NBX0	Saccharopine dehydrogenase-like oxidoreductase OS=Homo sapiens GN=SCCPDH PE=1 SV=1 - [SCPDL_HUMAN]	47.1	9.14	1.021	0.969	0.993	0.994	0.725234
Q8NBU5	ATPase family AAA domain-containing protein 1 OS=Homo sapiens GN=ATAD1 PE=1 SV=1 - [ATAD1_HUMAN]	40.7	6.9	0.979	1.04	0.984	1.001	0.961665
Q8NBT2	Kinetochore protein Spc24 OS=Homo sapiens GN=SPC24 PE=1 SV=2 - [SPC24_HUMAN]	22.5	4.7	0.995	0.929	0.888	0.937	0.114719
Q8NBS9	Thioredoxin domain-containing protein 5 OS=Homo sapiens GN=TXNDC5 PE=1 SV=2 - [TXND5_HUMAN]	47.6	5.97	1.035	1.058	1.065	1.053	0.00436138
Q8NBQ5	Estradiol 17-beta-dehydrogenase 11 OS=Homo sapiens GN=HSD17B11 PE=1 SV=3 - [DHB11_HUMAN]	32.9	9.07	0.959	0.921	0.966	0.949	0.0213559
Q8NBJ7	Sulfatase-modifying factor 2 OS=Homo sapiens GN=SUMF2 PE=1 SV=2 - [SUMF2_HUMAN]	33.8	8	1.15	1.138	1.096	1.128	0.00144426
Q8NBJ5	Procollagen galactosyltransferase 1 OS=Homo sapiens GN=COLGALT1 PE=1 SV=1 - [GT251_HUMAN]	71.6	7.31	0.973	1	0.964	0.979	0.12417
Q8NBJ4	Golgi membrane protein 1 OS=Homo sapiens GN=GOLM1 PE=1 SV=1 - [GOLM1_HUMAN]	45.3	4.97	0.884	1.12	1.032	1.012	0.870116
Q8NBF6	Late secretory pathway protein AVL9 homolog OS=Homo sapiens GN=AVL9 PE=1 SV=1 - [AVL9_HUMAN]	71.9	6.21	1.025	1.154	1.086	1.088	0.0767461
Q8NBF2	NHL repeat-containing protein 2 OS=Homo sapiens GN=NHLRC2 PE=1 SV=1 - [NHLC2_HUMAN]	79.4	5.55	0.905	1.063	0.911	0.96	0.478857
Q8NB90	Spermatogenesis-associated protein 5 OS=Homo sapiens GN=SPATA5 PE=1 SV=3 - [SPAT5_HUMAN]	97.8	5.66	0.922	0.974	1.095	0.997	0.956127
Q8NAV1	Pre-mRNA-splicing factor 38A OS=Homo sapiens GN=PRPF38A PE=1 SV=1 - [PR38A_HUMAN]	37.5	9.96	0.923	0.867	0.852	0.881	0.00524707
Q8N9T8	Protein KRI1 homolog OS=Homo sapiens GN=KRI1 PE=1 SV=3 - [KRI1_HUMAN]	82.5	5.14	0.918	0.952	1.081	0.984	0.758666
Q8N983	39S ribosomal protein L43, mitochondrial OS=Homo sapiens GN=MRPL43 PE=1 SV=1 - [RM43_HUMAN]	23.4	8.65	1.126	1.059	1.044	1.076	0.0388515
Q8N8S7	Protein enabled homolog OS=Homo sapiens GN=ENAH PE=1 SV=2 - [ENAH_HUMAN]	66.5	6.93	0.928	1.011	1.024	0.988	0.702696
Q8N8A6	ATP-dependent RNA helicase DDX51 OS=Homo sapiens GN=DDX51 PE=1 SV=3 - [DDX51_HUMAN]	72.4	8.16	0.986	0.722	0.823	0.844	0.111863
Q8N884	Cyclic GMP-AMP synthase OS=Homo sapiens GN=MB21D1 PE=1 SV=2 - [CGAS_HUMAN]	58.8	9.48	0.895	0.749	0.817	0.82	0.013058
Q8N806	Putative E3 ubiquitin-protein ligase UBR7 OS=Homo sapiens GN=UBR7 PE=1 SV=2 - [UBR7_HUMAN]	48	4.81	1.13	0.998	0.899	1.009	0.899497
Q8N7H5	RNA polymerase II-associated factor 1 homolog OS=Homo sapiens GN=PAF1 PE=1 SV=2 - [PAF1_HUMAN]	59.9	4.63	0.988	1.026	1.015	1.01	0.440109
Q8N766	ER membrane protein complex subunit 1 OS=Homo sapiens GN=EMC1 PE=1 SV=1 - [EMC1_HUMAN]	111.7	7.66	0.982	1.003	1.007	0.997	0.748206
Q8N6T3	ADP-ribosylation factor GTPase-activating protein 1 OS=Homo sapiens GN=ARFGAP1 PE=1 SV=2 - [ARFG1_HUMAN]	44.6	5.66	0.993	0.982	0.98	0.985	0.0206261
Q8N6R0	Methyltransferase-like protein 13 OS=Homo sapiens GN=METTL13 PE=1 SV=1 - [MET13_HUMAN]	78.7	6.73	0.955	1.041	0.879	0.958	0.423563
Q8N6H7	ADP-ribosylation factor GTPase-activating protein 2 OS=Homo sapiens GN=ARFGAP2 PE=1 SV=1 - [ARFG2_HUMAN]	56.7	7.99	0.963	0.924	1.019	0.969	0.319217
Q8N684	Cleavage and polyadenylation specificity factor subunit 7 OS=Homo sapiens GN=CPSF7 PE=1 SV=1 - [CPSF7_HUMAN]	52	8	1.089	0.943	1.114	1.049	0.413053
Q8N668	COMM domain-containing protein 1 OS=Homo sapiens GN=COMMD1 PE=1 SV=1 - [COMD1_HUMAN]	21.2	6.2	0.989	0.863	1.02	0.957	0.42436
Q8N5N7	39S ribosomal protein L50, mitochondrial OS=Homo sapiens GN=MRPL50 PE=1 SV=2 - [RM50_HUMAN]	18.3	7.88	0.955	0.954	0.965	0.958	0.000280114
Q8N5M4	Tetratricopeptide repeat protein 9C OS=Homo sapiens GN=TTC9C PE=1 SV=1 - [TTC9C_HUMAN]	20	8.92	0.936	0.975	0.961	0.957	0.0201121
Q8N5M1	ATP synthase mitochondrial F1 complex assembly factor 2 OS=Homo sapiens GN=ATPAF2 PE=1 SV=1 - [ATPF2_HUMAN]	32.8	7.09	0.873	0.671	1.005	0.85	0.196561
Q8N5K1	CDGSH iron-sulfur domain-containing protein 2 OS=Homo sapiens GN=CISD2 PE=1 SV=1 - [CISD2_HUMAN]	15.3	9.61	0.935	0.929	1.006	0.957	0.154575
Q8N5A5	Zinc finger CCCH-type with G patch domain-containing protein OS=Homo sapiens GN=ZGPAT PE=1 SV=3 - [ZGPAT_HUMAN]	57.3	5.43	0.809	0.866	1.164	0.946	0.651372
Q8N543	2-oxoglutarate and iron-dependent oxygenase domain-containing protein 1 OS=Homo sapiens GN=OGFOD1 PE=1 SV=1 - [OGFD1_HUMAN]	63.2	5.11	0.985	1.103	0.997	1.028	0.491899
Q8N4Q1	Mitochondrial intermembrane space import and assembly protein 40 OS=Homo sapiens GN=CHCHD4 PE=1 SV=1 - [MIA40_HUMAN]	16	4.31	1.021	1.094	1.05	1.055	0.0605711
Q8N4H5	Mitochondrial import receptor subunit TOM5 homolog OS=Homo sapiens GN=TOMM5 PE=1 SV=1 - [TOM5_HUMAN]	6	9.7	1.233	0.961	1.083	1.092	0.305574
Q8N3U4	Cohesin subunit SA-2 OS=Homo sapiens GN=STAG2 PE=1 SV=3 - [STAG2_HUMAN]	141.2	5.43	1.062	1.126	1.021	1.07	0.0847639
Q8N3D4	EH domain-binding protein 1-like protein 1 OS=Homo sapiens GN=EHBP1L1 PE=1 SV=2 - [EH1L1_HUMAN]	161.8	4.83	0.953	0.798	0.962	0.904	0.146711
Q8N3C0	Activating signal cointegrator 1 complex subunit 3 OS=Homo sapiens GN=ASCC3 PE=1 SV=3 - [ASCC3_HUMAN]	251.3	7.09	1.044	1.029	1.006	1.026	0.0757395
Q8N392	Rho GTPase-activating protein 18 OS=Homo sapiens GN=ARHGAP18 PE=1 SV=3 - [RHG18_HUMAN]	74.9	6.44	0.926	0.923	0.994	0.948	0.0869287
Q8N2K0	Monoacylglycerol lipase ABHD12 OS=Homo sapiens GN=ABHD12 PE=1 SV=2 - [ABD12_HUMAN]	45.1	8.65	0.815	0.717	0.825	0.786	0.00339962
Q8N2F6	Armadillo repeat-containing protein 10 OS=Homo sapiens GN=ARMC10 PE=1 SV=1 - [ARM10_HUMAN]	37.5	6.61	1.039	0.956	0.998	0.998	0.927108
Q8N201	Integrator complex subunit 1 OS=Homo sapiens GN=INTS1 PE=1 SV=2 - [INT1_HUMAN]	244.1	6.13	0.952	0.875	1.002	0.943	0.197661
Q8N1Q1	Carbonic anhydrase 13 OS=Homo sapiens GN=CA13 PE=1 SV=1 - [CAH13_HUMAN]	29.4	6.96	1.169	1.069	1.103	1.114	0.0179629
Q8N1G4	Leucine-rich repeat-containing protein 47 OS=Homo sapiens GN=LRRC47 PE=1 SV=1 - [LRC47_HUMAN]	63.4	8.28	0.944	0.989	0.974	0.969	0.0790855
Q8N1F7	Nuclear pore complex protein Nup93 OS=Homo sapiens GN=NUP93 PE=1 SV=2 - [NUP93_HUMAN]	93.4	5.72	1.001	0.947	0.964	0.971	0.139577
Q8N1B4	Vacuolar protein sorting-associated protein 52 homolog OS=Homo sapiens GN=VPS52 PE=1 SV=1 - [VPS52_HUMAN]	82.2	5.99	1.056	0.801	1.032	0.963	0.672625
Q8N183	Mimitin, mitochondrial OS=Homo sapiens GN=NDUFAF2 PE=1 SV=1 - [MIMIT_HUMAN]	19.8	8.97	1.024	0.918	0.956	0.966	0.33441
Q8N163	Cell cycle and apoptosis regulator protein 2 OS=Homo sapiens GN=CCAR2 PE=1 SV=2 - [CCAR2_HUMAN]	102.8	5.22	1.021	0.982	1.003	1.002	0.867762
Q8IZL8	Proline-, glutamic acid- and leucine-rich protein 1 OS=Homo sapiens GN=PELP1 PE=1 SV=2 - [PELP1_HUMAN]	119.6	4.34	0.992	0.909	0.993	0.965	0.273131
Q8IZ83	Aldehyde dehydrogenase family 16 member A1 OS=Homo sapiens GN=ALDH16A1 PE=1 SV=2 - [A16A1_HUMAN]	85.1	6.79	0.97	0.98	0.953	0.968	0.0148208
Q8IZ21	Phosphatase and actin regulator 4 OS=Homo sapiens GN=PHACTR4 PE=1 SV=1 - [PHAR4_HUMAN]	78.2	6.62	0.994	1.045	0.939	0.993	0.822419
Q8IYS1	Peptidase M20 domain-containing protein 2 OS=Homo sapiens GN=PM20D2 PE=1 SV=2 - [P20D2_HUMAN]	47.7	5.85	0.989	0.991	0.899	0.96	0.254459
Q8IYI6	Exocyst complex component 8 OS=Homo sapiens GN=EXOC8 PE=1 SV=2 - [EXOC8_HUMAN]	81.7	5.49	1.091	0.945	0.98	1.005	0.909386
Q8IYB8	ATP-dependent RNA helicase SUPV3L1, mitochondrial OS=Homo sapiens GN=SUPV3L1 PE=1 SV=1 - [SUV3_HUMAN]	87.9	7.99	0.84	0.873	0.848	0.854	0.00012384
Q8IYB5	Stromal membrane-associated protein 1 OS=Homo sapiens GN=SMAP1 PE=1 SV=2 - [SMAP1_HUMAN]	50.4	8.75	0.724	1.041	0.74	0.835	0.184777
Q8IYB3	Serine/arginine repetitive matrix protein 1 OS=Homo sapiens GN=SRRM1 PE=1 SV=2 - [SRRM1_HUMAN]	102.3	11.84	1.128	0.906	0.985	1.006	0.927031
Q8IY81	pre-rRNA processing protein FTSJ3 OS=Homo sapiens GN=FTSJ3 PE=1 SV=2 - [SPB1_HUMAN]	96.5	8.4	0.926	0.904	0.968	0.933	0.0230313
Q8IY67	Ribonucleoprotein PTB-binding 1 OS=Homo sapiens GN=RAVER1 PE=1 SV=1 - [RAVR1_HUMAN]	63.8	8.48	0.98	0.926	0.981	0.962	0.10685
Q8IY37	Probable ATP-dependent RNA helicase DHX37 OS=Homo sapiens GN=DHX37 PE=1 SV=1 - [DHX37_HUMAN]	129.5	8.1	0.875	1.04	0.937	0.951	0.363203
Q8IY17	Neuropathy target esterase OS=Homo sapiens GN=PNPLA6 PE=1 SV=2 - [PLPL6_HUMAN]	149.9	7.81	0.863	0.794	0.866	0.841	0.0024957
Q8IXM3	39S ribosomal protein L41, mitochondrial OS=Homo sapiens GN=MRPL41 PE=1 SV=1 - [RM41_HUMAN]	15.4	9.57	0.987	0.932	1.089	1.003	0.956547
Q8IXM2	Chromatin complexes subunit BAP18 OS=Homo sapiens GN=BAP18 PE=1 SV=1 - [BAP18_HUMAN]	17.9	7.33	0.947	0.892	0.969	0.936	0.0490628
Q8IXK0	Polyhomeotic-like protein 2 OS=Homo sapiens GN=PHC2 PE=1 SV=1 - [PHC2_HUMAN]	90.7	8.69	0.921	0.938	0.981	0.947	0.0404525
Q8IXJ9	Putative Polycomb group protein ASXL1 OS=Homo sapiens GN=ASXL1 PE=1 SV=3 - [ASXL1_HUMAN]	165.3	6.21	0.883	0.767	0.772	0.807	0.0070373
Q8IXI2	Mitochondrial Rho GTPase 1 OS=Homo sapiens GN=RHOT1 PE=1 SV=2 - [MIRO1_HUMAN]	70.7	6.27	1.045	1.045	1.224	1.105	0.15426
Q8IXI1	Mitochondrial Rho GTPase 2 OS=Homo sapiens GN=RHOT2 PE=1 SV=2 - [MIRO2_HUMAN]	68.1	5.86	0.954	0.966	0.9	0.94	0.0417204
Q8IXH7	Negative elongation factor C/D OS=Homo sapiens GN=NELFCD PE=1 SV=2 - [NELFD_HUMAN]	66.2	5.1	0.638	1.089	1.027	0.918	0.592413
Q8IXB1	DnaJ homolog subfamily C member 10 OS=Homo sapiens GN=DNAJC10 PE=1 SV=2 - [DJC10_HUMAN]	91	7.18	0.911	0.942	0.994	0.949	0.102932
Q8IX12	Cell division cycle and apoptosis regulator protein 1 OS=Homo sapiens GN=CCAR1 PE=1 SV=2 - [CCAR1_HUMAN]	132.7	5.76	1.046	0.995	1.051	1.031	0.161678
Q8IX04	Ubiquitin-conjugating enzyme E2 variant 3 OS=Homo sapiens GN=UEVLD PE=1 SV=2 - [UEVLD_HUMAN]	52.2	7.09	1.179	1.138	1.045	1.121	0.038254
Q8IWZ3	Ankyrin repeat and KH domain-containing protein 1 OS=Homo sapiens GN=ANKHD1 PE=1 SV=1 - [ANKH1_HUMAN]	269.3	5.73	0.954	1.058	0.901	0.971	0.563541
Q8IWX8	Calcium homeostasis endoplasmic reticulum protein OS=Homo sapiens GN=CHERP PE=1 SV=3 - [CHERP_HUMAN]	103.6	9.04	1.068	1.065	0.966	1.033	0.3805
Q8IWS0	PHD finger protein 6 OS=Homo sapiens GN=PHF6 PE=1 SV=1 - [PHF6_HUMAN]	41.3	8.68	0.996	0.945	0.895	0.945	0.134065
Q8IWA0	WD repeat-containing protein 75 OS=Homo sapiens GN=WDR75 PE=1 SV=1 - [WDR75_HUMAN]	94.4	5.96	0.983	0.863	0.933	0.926	0.101708
Q8IVS2	Malonyl-CoA-acyl carrier protein transacylase, mitochondrial OS=Homo sapiens GN=MCAT PE=1 SV=2 - [FABD_HUMAN]	42.9	8.72	1.011	0.882	0.939	0.944	0.207897
Q8IVM0	Coiled-coil domain-containing protein 50 OS=Homo sapiens GN=CCDC50 PE=1 SV=1 - [CCD50_HUMAN]	35.8	6.65	0.957	0.8	0.897	0.885	0.065251
Q8IVF2	Protein AHNAK2 OS=Homo sapiens GN=AHNAK2 PE=1 SV=2 - [AHNK2_HUMAN]	616.2	5.36	1.034	1.016	1.028	1.026	0.00796617
Q8IVD9	NudC domain-containing protein 3 OS=Homo sapiens GN=NUDCD3 PE=1 SV=3 - [NUDC3_HUMAN]	40.8	5.25	0.982	0.7	1.392	1.025	0.908202
Q8IV08	Phospholipase D3 OS=Homo sapiens GN=PLD3 PE=1 SV=1 - [PLD3_HUMAN]	54.7	6.47	1.047	1.022	0.979	1.016	0.465571
Q8IUI8	Cytokine receptor-like factor 3 OS=Homo sapiens GN=CRLF3 PE=1 SV=2 - [CRLF3_HUMAN]	49.7	5.14	0.981	0.939	0.918	0.946	0.0434287
Q8IUD2	ELKS/Rab6-interacting/CAST family member 1 OS=Homo sapiens GN=ERC1 PE=1 SV=1 - [RB6I2_HUMAN]	128	5.97	0.939	0.989	1.078	1.002	0.963117
Q86YP4	Transcriptional repressor p66-alpha OS=Homo sapiens GN=GATAD2A PE=1 SV=1 - [P66A_HUMAN]	68	9.94	0.996	1.01	0.922	0.976	0.42899
Q86Y82	Syntaxin-12 OS=Homo sapiens GN=STX12 PE=1 SV=1 - [STX12_HUMAN]	31.6	5.59	0.904	0.952	1.002	0.953	0.169638
Q86Y56	HEAT repeat-containing protein 2 OS=Homo sapiens GN=HEATR2 PE=1 SV=4 - [HEAT2_HUMAN]	93.5	6.42	1.031	1.036	0.984	1.017	0.362722
Q86XP3	ATP-dependent RNA helicase DDX42 OS=Homo sapiens GN=DDX42 PE=1 SV=1 - [DDX42_HUMAN]	102.9	7.02	0.85	0.858	0.934	0.881	0.0111748
Q86X76	Nitrilase homolog 1 OS=Homo sapiens GN=NIT1 PE=1 SV=2 - [NIT1_HUMAN]	35.9	7.74	0.978	0.895	0.913	0.929	0.0473553
Q86X10	Ral GTPase-activating protein subunit beta OS=Homo sapiens GN=RALGAPB PE=1 SV=1 - [RLGPB_HUMAN]	166.7	6.79	0.99	0.862	0.928	0.927	0.118216
Q86WJ1	Chromodomain-helicase-DNA-binding protein 1-like OS=Homo sapiens GN=CHD1L PE=1 SV=2 - [CHD1L_HUMAN]	100.9	6.9	0.981	1.007	1.049	1.012	0.567298
Q86WB0	Nuclear-interacting partner of ALK OS=Homo sapiens GN=ZC3HC1 PE=1 SV=1 - [NIPA_HUMAN]	55.2	5.62	0.851	0.935	0.957	0.914	0.0568365
Q86W92	Liprin-beta-1 OS=Homo sapiens GN=PPFIBP1 PE=1 SV=2 - [LIPB1_HUMAN]	114	5.55	0.931	0.892	1.041	0.955	0.367002
Q86W42	THO complex subunit 6 homolog OS=Homo sapiens GN=THOC6 PE=1 SV=1 - [THOC6_HUMAN]	37.5	7.43	0.969	0.986	1.03	0.995	0.796863
Q86VX2	COMM domain-containing protein 7 OS=Homo sapiens GN=COMMD7 PE=1 SV=2 - [COMD7_HUMAN]	22.5	5.92	0.807	1.158	1.039	1.001	0.990297
Q86VP6	Cullin-associated NEDD8-dissociated protein 1 OS=Homo sapiens GN=CAND1 PE=1 SV=2 - [CAND1_HUMAN]	136.3	5.78	1.024	1.075	1.024	1.041	0.0734141
Q86VM9	Zinc finger CCCH domain-containing protein 18 OS=Homo sapiens GN=ZC3H18 PE=1 SV=2 - [ZCH18_HUMAN]	106.3	8.32	0.945	0.907	0.945	0.932	0.00591691
Q86VI3	Ras GTPase-activating-like protein IQGAP3 OS=Homo sapiens GN=IQGAP3 PE=1 SV=2 - [IQGA3_HUMAN]	184.6	7.65	0.937	1.126	0.882	0.982	0.816268
Q86V81	THO complex subunit 4 OS=Homo sapiens GN=ALYREF PE=1 SV=3 - [THOC4_HUMAN]	26.9	11.15	0.926	0.935	0.954	0.938	0.00171486
Q86V21	Acetoacetyl-CoA synthetase OS=Homo sapiens GN=AACS PE=1 SV=1 - [AACS_HUMAN]	75.1	6.24		0.895	0.903	0.899	5.65483e-05
Q86UV5	Ubiquitin carboxyl-terminal hydrolase 48 OS=Homo sapiens GN=USP48 PE=1 SV=1 - [UBP48_HUMAN]	119	6.05	0.952	0.947	1.12	1.006	0.916664
Q86UU0	B-cell CLL/lymphoma 9-like protein OS=Homo sapiens GN=BCL9L PE=1 SV=1 - [BCL9L_HUMAN]	157	8.63	0.892	0.877	0.928	0.899	0.00261929
Q86UP2	Kinectin OS=Homo sapiens GN=KTN1 PE=1 SV=1 - [KTN1_HUMAN]	156.2	5.64	1.004	0.966	0.987	0.986	0.26214
Q86UK7	Zinc finger protein 598 OS=Homo sapiens GN=ZNF598 PE=1 SV=1 - [ZN598_HUMAN]	98.6	8.4	0.717	0.67	0.954	0.78	0.0668077
Q86UE4	Protein LYRIC OS=Homo sapiens GN=MTDH PE=1 SV=2 - [LYRIC_HUMAN]	63.8	9.32	0.915	0.899	0.906	0.907	3.5772e-05
Q86UA1	Pre-mRNA-processing factor 39 OS=Homo sapiens GN=PRPF39 PE=1 SV=3 - [PRP39_HUMAN]	78.4	5.4	0.894	1.005	0.912	0.937	0.140953
Q86U70	LIM domain-binding protein 1 OS=Homo sapiens GN=LDB1 PE=1 SV=2 - [LDB1_HUMAN]	46.5	6.96	1.079	1.043	1.116	1.079	0.0196977
Q86U42	Polyadenylate-binding protein 2 OS=Homo sapiens GN=PABPN1 PE=1 SV=3 - [PABP2_HUMAN]	32.7	5.06	1.037	1.028	1.022	1.029	0.00265052
Q86TX2	Acyl-coenzyme A thioesterase 1 OS=Homo sapiens GN=ACOT1 PE=1 SV=1 - [ACOT1_HUMAN]	46.2	7.34	1.026	0.988	0.986	1	1
Q86TU7	Histone-lysine N-methyltransferase setd3 OS=Homo sapiens GN=SETD3 PE=1 SV=1 - [SETD3_HUMAN]	67.2	5.96	0.939	1.132	1.037	1.036	0.553398
Q86TB9	Protein PAT1 homolog 1 OS=Homo sapiens GN=PATL1 PE=1 SV=2 - [PATL1_HUMAN]	86.8	6.67	0.999	1.118	0.885	1.001	0.992567
Q86SX6	Glutaredoxin-related protein 5, mitochondrial OS=Homo sapiens GN=GLRX5 PE=1 SV=2 - [GLRX5_HUMAN]	16.6	6.79	1.009	0.999	0.981	0.996	0.677622
Q7Z7H8	39S ribosomal protein L10, mitochondrial OS=Homo sapiens GN=MRPL10 PE=1 SV=3 - [RM10_HUMAN]	29.3	9.58	0.825	1.053	0.913	0.93	0.353206
Q7Z7H5	Transmembrane emp24 domain-containing protein 4 OS=Homo sapiens GN=TMED4 PE=1 SV=1 - [TMED4_HUMAN]	25.9	8.28	0.896	0.715	1.082	0.898	0.388796
Q7Z739	YTH domain family protein 3 OS=Homo sapiens GN=YTHDF3 PE=1 SV=1 - [YTHD3_HUMAN]	63.8	9.04	1.027	0.918	0.961	0.969	0.378871
Q7Z6Z7	E3 ubiquitin-protein ligase HUWE1 OS=Homo sapiens GN=HUWE1 PE=1 SV=3 - [HUWE1_HUMAN]	481.6	5.22	0.93	0.984	0.948	0.954	0.0442187
Q7Z6K5	Arpin OS=Homo sapiens GN=ARPIN PE=1 SV=1 - [ARPIN_HUMAN]	24.9	5.83	1.057	0.802	0.887	0.915	0.321854
Q7Z5L9	Interferon regulatory factor 2-binding protein 2 OS=Homo sapiens GN=IRF2BP2 PE=1 SV=2 - [I2BP2_HUMAN]	61	8.69	0.863	0.789	1.008	0.887	0.152845
Q7Z5K2	Wings apart-like protein homolog OS=Homo sapiens GN=WAPAL PE=1 SV=1 - [WAPL_HUMAN]	132.9	5.44	0.903	1.049	0.84	0.931	0.325376
Q7Z4W1	L-xylulose reductase OS=Homo sapiens GN=DCXR PE=1 SV=2 - [DCXR_HUMAN]	25.9	8.1	0.807	0.809	0.895	0.837	0.00492943
Q7Z4V5	Hepatoma-derived growth factor-related protein 2 OS=Homo sapiens GN=HDGFRP2 PE=1 SV=1 - [HDGR2_HUMAN]	74.3	7.49	0.969	0.898	1.027	0.965	0.397161
Q7Z4Q2	HEAT repeat-containing protein 3 OS=Homo sapiens GN=HEATR3 PE=1 SV=2 - [HEAT3_HUMAN]	74.5	5.11	1.018	0.998	1.194	1.07	0.32384
Q7Z4H8	KDEL motif-containing protein 2 OS=Homo sapiens GN=KDELC2 PE=1 SV=2 - [KDEL2_HUMAN]	58.5	8.24	1.029	0.963	1.19	1.061	0.419053
Q7Z4G1	COMM domain-containing protein 6 OS=Homo sapiens GN=COMMD6 PE=1 SV=1 - [COMD6_HUMAN]	9.6	6	0.809	0.815	0.985	0.87	0.0867671
Q7Z478	ATP-dependent RNA helicase DHX29 OS=Homo sapiens GN=DHX29 PE=1 SV=2 - [DHX29_HUMAN]	155.1	8.09	0.909	1.021	0.938	0.956	0.26004
Q7Z460	CLIP-associating protein 1 OS=Homo sapiens GN=CLASP1 PE=1 SV=1 - [CLAP1_HUMAN]	169.3	9.03	1.079	0.958	1.079	1.039	0.39201
Q7Z434	Mitochondrial antiviral-signaling protein OS=Homo sapiens GN=MAVS PE=1 SV=2 - [MAVS_HUMAN]	56.5	5.52	1	0.858	1.003	0.954	0.387646
Q7Z422	SUZ domain-containing protein 1 OS=Homo sapiens GN=SZRD1 PE=1 SV=1 - [SZRD1_HUMAN]	17	8.95	0.854	0.756	0.815	0.808	0.0025415
Q7Z3K3	Pogo transposable element with ZNF domain OS=Homo sapiens GN=POGZ PE=1 SV=2 - [POGZ_HUMAN]	155.2	7.4	1	1.003	0.928	0.977	0.401264
Q7Z3J2	UPF0505 protein C16orf62 OS=Homo sapiens GN=C16orf62 PE=1 SV=2 - [CP062_HUMAN]	109.5	7.21	1.01	1.06	1.041	1.037	0.064037
Q7Z3C6	Autophagy-related protein 9A OS=Homo sapiens GN=ATG9A PE=1 SV=3 - [ATG9A_HUMAN]	94.4	6.67	1.061	0.987	0.883	0.977	0.679004
Q7Z3B4	Nucleoporin p54 OS=Homo sapiens GN=NUP54 PE=1 SV=2 - [NUP54_HUMAN]	55.4	7.02	0.976	0.994	1.069	1.013	0.671724
Q7Z392	Trafficking protein particle complex subunit 11 OS=Homo sapiens GN=TRAPPC11 PE=1 SV=2 - [TPC11_HUMAN]	128.8	7.14	0.731	0.52	0.951	0.734	0.099335
Q7Z333	Probable helicase senataxin OS=Homo sapiens GN=SETX PE=1 SV=4 - [SETX_HUMAN]	302.7	7.17	0.705	0.743	1.095	0.848	0.287106
Q7Z2Z2	Elongation factor Tu GTP-binding domain-containing protein 1 OS=Homo sapiens GN=EFTUD1 PE=1 SV=2 - [ETUD1_HUMAN]	125.3	5.91	1.11	1.04	0.952	1.034	0.498297
Q7Z2W9	39S ribosomal protein L21, mitochondrial OS=Homo sapiens GN=MRPL21 PE=1 SV=2 - [RM21_HUMAN]	22.8	9.89	0.986	1.102	0.885	0.991	0.892791
Q7Z2W4	Zinc finger CCCH-type antiviral protein 1 OS=Homo sapiens GN=ZC3HAV1 PE=1 SV=3 - [ZCCHV_HUMAN]	101.4	8.4	0.987	0.931	1.017	0.978	0.438407
Q7Z2T5	TRMT1-like protein OS=Homo sapiens GN=TRMT1L PE=1 SV=2 - [TRM1L_HUMAN]	81.7	7.88	1.028	0.942	0.983	0.984	0.562399
Q7RTV0	PHD finger-like domain-containing protein 5A OS=Homo sapiens GN=PHF5A PE=1 SV=1 - [PHF5A_HUMAN]	12.4	8.41	1.042	0.98	0.904	0.975	0.56995
Q7L9L4	MOB kinase activator 1B OS=Homo sapiens GN=MOB1B PE=1 SV=3 - [MOB1B_HUMAN]	25.1	6.73	0.98	0.992	0.934	0.969	0.150974
Q7L8L6	FAST kinase domain-containing protein 5 OS=Homo sapiens GN=FASTKD5 PE=1 SV=1 - [FAKD5_HUMAN]	86.5	8.13	1.007	1.109	1.119	1.078	0.093786
Q7L5N1	COP9 signalosome complex subunit 6 OS=Homo sapiens GN=COPS6 PE=1 SV=1 - [CSN6_HUMAN]	36.1	5.73	0.989	1.002	0.969	0.987	0.237092
Q7L592	NADH dehydrogenase [ubiquinone] complex I, assembly factor 7 OS=Homo sapiens GN=NDUFAF7 PE=1 SV=1 - [NDUF7_HUMAN]	49.2	8.34	0.846	0.895	0.929	0.89	0.0102904
Q7L576	Cytoplasmic FMR1-interacting protein 1 OS=Homo sapiens GN=CYFIP1 PE=1 SV=1 - [CYFP1_HUMAN]	145.1	6.9	1.036	1.075	1.027	1.046	0.0354348
Q7L2H7	Eukaryotic translation initiation factor 3 subunit M OS=Homo sapiens GN=EIF3M PE=1 SV=1 - [EIF3M_HUMAN]	42.5	5.63	1.052	1.118	1.087	1.086	0.0108759
Q7L2E3	Putative ATP-dependent RNA helicase DHX30 OS=Homo sapiens GN=DHX30 PE=1 SV=1 - [DHX30_HUMAN]	133.9	8.78	0.911	0.93	0.939	0.927	0.000886285
Q7L1Q6	Basic leucine zipper and W2 domain-containing protein 1 OS=Homo sapiens GN=BZW1 PE=1 SV=1 - [BZW1_HUMAN]	48	5.92	1.069	1.149	1.066	1.095	0.0252855
Q7L0Y3	Mitochondrial ribonuclease P protein 1 OS=Homo sapiens GN=TRMT10C PE=1 SV=2 - [MRRP1_HUMAN]	47.3	9.36	1.003	1.039	0.937	0.993	0.8262
Q7L014	Probable ATP-dependent RNA helicase DDX46 OS=Homo sapiens GN=DDX46 PE=1 SV=2 - [DDX46_HUMAN]	117.3	9.29	1.038	1.011	1.005	1.018	0.150806
Q7KZF4	Staphylococcal nuclease domain-containing protein 1 OS=Homo sapiens GN=SND1 PE=1 SV=1 - [SND1_HUMAN]	101.9	7.17	1.006	1.035	1.014	1.018	0.10133
Q7KZ85	Transcription elongation factor SPT6 OS=Homo sapiens GN=SUPT6H PE=1 SV=2 - [SPT6H_HUMAN]	198.9	4.91	0.981	0.994	0.948	0.974	0.134099
Q71UM5	40S ribosomal protein S27-like OS=Homo sapiens GN=RPS27L PE=1 SV=3 - [RS27L_HUMAN]	9.5	9.45	1.136	1.118	1.075	1.11	0.00374232
Q71RC2	La-related protein 4 OS=Homo sapiens GN=LARP4 PE=1 SV=3 - [LARP4_HUMAN]	80.5	6.61	0.957	1.094	1.068	1.04	0.398514
Q71DI3	Histone H3.2 OS=Homo sapiens GN=HIST2H3A PE=1 SV=3 - [H32_HUMAN]	15.4	11.27	1.028	0.719	0.832	0.86	0.195002
Q70UQ0	Inhibitor of nuclear factor kappa-B kinase-interacting protein OS=Homo sapiens GN=IKBIP PE=1 SV=1 - [IKIP_HUMAN]	39.3	9.17	1.098	1.059	0.948	1.035	0.479528
Q709C8	Vacuolar protein sorting-associated protein 13C OS=Homo sapiens GN=VPS13C PE=1 SV=1 - [VP13C_HUMAN]	422.1	6.83	0.768	0.837	0.792	0.799	0.000575516
Q6ZVM7	TOM1-like protein 2 OS=Homo sapiens GN=TOM1L2 PE=1 SV=1 - [TM1L2_HUMAN]	55.5	4.79	0.869	0.812	0.904	0.862	0.00669913
Q6ZRP7	Sulfhydryl oxidase 2 OS=Homo sapiens GN=QSOX2 PE=1 SV=3 - [QSOX2_HUMAN]	77.5	7.72	0.979	0.897	0.871	0.916	0.0605966
Q6YP21	Kynurenine--oxoglutarate transaminase 3 OS=Homo sapiens GN=CCBL2 PE=1 SV=1 - [KAT3_HUMAN]	51.4	8.19	1.054	1.166	1.025	1.082	0.130287
Q6YN16	Hydroxysteroid dehydrogenase-like protein 2 OS=Homo sapiens GN=HSDL2 PE=1 SV=1 - [HSDL2_HUMAN]	45.4	7.99	0.993	1.054	0.915	0.987	0.768588
Q6YHK3	CD109 antigen OS=Homo sapiens GN=CD109 PE=1 SV=2 - [CD109_HUMAN]	161.6	5.85	1.057	1.121	1.03	1.069	0.0620137
Q6Y7W6	PERQ amino acid-rich with GYF domain-containing protein 2 OS=Homo sapiens GN=GIGYF2 PE=1 SV=1 - [PERQ2_HUMAN]	150	5.54	1.055	0.972	0.938	0.988	0.753933
Q6Y1H2	Very-long-chain (3R)-3-hydroxyacyl-[acyl-carrier protein] dehydratase 2 OS=Homo sapiens GN=PTPLB PE=1 SV=1 - [HACD2_HUMAN]	28.4	9.55	1.157	1.014	1.063	1.078	0.136546
Q6XZF7	Dynamin-binding protein OS=Homo sapiens GN=DNMBP PE=1 SV=1 - [DNMBP_HUMAN]	177.2	5.39	0.937	1.136	0.925	0.999	0.992693
Q6XQN6	Nicotinate phosphoribosyltransferase OS=Homo sapiens GN=NAPRT1 PE=1 SV=2 - [PNCB_HUMAN]	57.5	5.68	1.028	0.995	1.018	1.014	0.234405
Q6WCQ1	Myosin phosphatase Rho-interacting protein OS=Homo sapiens GN=MPRIP PE=1 SV=3 - [MPRIP_HUMAN]	116.5	6.21	0.898	0.893	0.838	0.876	0.00300154
Q6UXN9	WD repeat-containing protein 82 OS=Homo sapiens GN=WDR82 PE=1 SV=1 - [WDR82_HUMAN]	35.1	7.69	1.022	1.022	0.981	1.008	0.574963
Q6UX04	Peptidyl-prolyl cis-trans isomerase CWC27 homolog OS=Homo sapiens GN=CWC27 PE=1 SV=1 - [CWC27_HUMAN]	53.8	5.8	0.806	1.014	0.906	0.909	0.202971
Q6UW68	Transmembrane protein 205 OS=Homo sapiens GN=TMEM205 PE=1 SV=1 - [TM205_HUMAN]	21.2	8.62	0.89	0.705	0.957	0.851	0.118576
Q6UN15	Pre-mRNA 3'-end-processing factor FIP1 OS=Homo sapiens GN=FIP1L1 PE=1 SV=1 - [FIP1_HUMAN]	66.5	5.59	0.946	0.953	0.876	0.925	0.0379961
Q6UB35	Monofunctional C1-tetrahydrofolate synthase, mitochondrial OS=Homo sapiens GN=MTHFD1L PE=1 SV=1 - [C1TM_HUMAN]	105.7	8.06	0.942	0.94	0.977	0.953	0.0173624
Q6RFH5	WD repeat-containing protein 74 OS=Homo sapiens GN=WDR74 PE=1 SV=1 - [WDR74_HUMAN]	42.4	8.32	1.116	1.057	0.979	1.051	0.270681
Q6PKG0	La-related protein 1 OS=Homo sapiens GN=LARP1 PE=1 SV=2 - [LARP1_HUMAN]	123.4	8.82	0.951	0.994	0.88	0.942	0.154112
Q6PJT7	Zinc finger CCCH domain-containing protein 14 OS=Homo sapiens GN=ZC3H14 PE=1 SV=1 - [ZC3HE_HUMAN]	82.8	7.31	1.039	0.911	0.993	0.981	0.638472
Q6PIU2	Neutral cholesterol ester hydrolase 1 OS=Homo sapiens GN=NCEH1 PE=1 SV=3 - [NCEH1_HUMAN]	45.8	7.23	0.997	0.946	1.001	0.981	0.351195
Q6PID6	Tetratricopeptide repeat protein 33 OS=Homo sapiens GN=TTC33 PE=1 SV=2 - [TTC33_HUMAN]	29.4	5.44	0.906	0.766	0.877	0.85	0.0243673
Q6PI48	Aspartate--tRNA ligase, mitochondrial OS=Homo sapiens GN=DARS2 PE=1 SV=1 - [SYDM_HUMAN]	73.5	8.02	0.985	1.017	0.995	0.999	0.920832
Q6PGP7	Tetratricopeptide repeat protein 37 OS=Homo sapiens GN=TTC37 PE=1 SV=1 - [TTC37_HUMAN]	175.4	7.53	1.047	1.031	1.086	1.055	0.0286501
Q6PD62	RNA polymerase-associated protein CTR9 homolog OS=Homo sapiens GN=CTR9 PE=1 SV=1 - [CTR9_HUMAN]	133.4	6.77	0.904	1.219	1.062	1.062	0.534877
Q6P9B6	TLD domain-containing protein 1 OS=Homo sapiens GN=TLDC1 PE=1 SV=2 - [TLDC1_HUMAN]	51	6.24	1.049	0.978	0.992	1.006	0.785028
Q6P587	Acylpyruvase FAHD1, mitochondrial OS=Homo sapiens GN=FAHD1 PE=1 SV=2 - [FAHD1_HUMAN]	24.8	7.39	1.058	0.957	1.084	1.033	0.442239
Q6P3W2	DnaJ homolog subfamily C member 24 OS=Homo sapiens GN=DNAJC24 PE=1 SV=1 - [DJC24_HUMAN]	17	4.65	1.051	0.877	0.894	0.941	0.344371
Q6P2Q9	Pre-mRNA-processing-splicing factor 8 OS=Homo sapiens GN=PRPF8 PE=1 SV=2 - [PRP8_HUMAN]	273.4	8.84	0.996	0.928	0.963	0.962	0.127482
Q6P2E9	Enhancer of mRNA-decapping protein 4 OS=Homo sapiens GN=EDC4 PE=1 SV=1 - [EDC4_HUMAN]	151.6	5.86	0.985	0.945	0.978	0.969	0.0677388
Q6P1N9	Putative deoxyribonuclease TATDN1 OS=Homo sapiens GN=TATDN1 PE=1 SV=2 - [TATD1_HUMAN]	33.6	6.96	1.011	0.991	1.024	1.009	0.41758
Q6P1M0	Long-chain fatty acid transport protein 4 OS=Homo sapiens GN=SLC27A4 PE=1 SV=1 - [S27A4_HUMAN]	72	8.47	0.921	0.839	0.895	0.885	0.00894909
Q6P1L8	39S ribosomal protein L14, mitochondrial OS=Homo sapiens GN=MRPL14 PE=1 SV=1 - [RM14_HUMAN]	15.9	10.24	0.913	0.98	1.001	0.965	0.253817
Q6P1J9	Parafibromin OS=Homo sapiens GN=CDC73 PE=1 SV=1 - [CDC73_HUMAN]	60.5	9.61	0.945	0.986	0.923	0.951	0.0578033
Q6NZY4	Zinc finger CCHC domain-containing protein 8 OS=Homo sapiens GN=ZCCHC8 PE=1 SV=2 - [ZCHC8_HUMAN]	78.5	4.87	0.888	0.73	0.911	0.843	0.0508616
Q6NZI2	Polymerase I and transcript release factor OS=Homo sapiens GN=PTRF PE=1 SV=1 - [PTRF_HUMAN]	43.4	5.6	0.978	0.862	0.963	0.934	0.145764
Q6NYC8	Phostensin OS=Homo sapiens GN=PPP1R18 PE=1 SV=1 - [PPR18_HUMAN]	67.9	5.4	0.981	1.004	1.042	1.009	0.639455
Q6NYC1	Bifunctional arginine demethylase and lysyl-hydroxylase JMJD6 OS=Homo sapiens GN=JMJD6 PE=1 SV=1 - [JMJD6_HUMAN]	46.4	8.69	0.904	0.995	0.972	0.957	0.190603
Q6NXR4	TELO2-interacting protein 2 OS=Homo sapiens GN=TTI2 PE=1 SV=1 - [TTI2_HUMAN]	56.9	7.09	1.068	1.056	1.303	1.142	0.151415
Q6NXE6	Armadillo repeat-containing protein 6 OS=Homo sapiens GN=ARMC6 PE=1 SV=2 - [ARMC6_HUMAN]	54.1	6.24	1.02	0.975	1.064	1.02	0.486668
Q6NVY1	3-hydroxyisobutyryl-CoA hydrolase, mitochondrial OS=Homo sapiens GN=HIBCH PE=1 SV=2 - [HIBCH_HUMAN]	43.5	8.19	0.951	0.912	0.998	0.954	0.135828
Q6NUK1	Calcium-binding mitochondrial carrier protein SCaMC-1 OS=Homo sapiens GN=SLC25A24 PE=1 SV=2 - [SCMC1_HUMAN]	53.3	6.33	1.074	1.061	1.027	1.054	0.0182424
Q6N069	N-alpha-acetyltransferase 16, NatA auxiliary subunit OS=Homo sapiens GN=NAA16 PE=1 SV=2 - [NAA16_HUMAN]	101.4	7.87	0.739	0.751	0.835	0.775	0.00173369
Q6L8Q7	2',5'-phosphodiesterase 12 OS=Homo sapiens GN=PDE12 PE=1 SV=2 - [PDE12_HUMAN]	67.3	6.57	1.021	0.964	0.943	0.976	0.361239
Q6KB66	Keratin, type II cytoskeletal 80 OS=Homo sapiens GN=KRT80 PE=1 SV=2 - [K2C80_HUMAN]	50.5	5.67	1.103	1.055	0.975	1.044	0.300728
Q6IN85	Serine/threonine-protein phosphatase 4 regulatory subunit 3A OS=Homo sapiens GN=SMEK1 PE=1 SV=1 - [P4R3A_HUMAN]	95.3	4.94	1.029	1.073	0.961	1.021	0.554289
Q6IBS0	Twinfilin-2 OS=Homo sapiens GN=TWF2 PE=1 SV=2 - [TWF2_HUMAN]	39.5	6.84	0.974	0.974	0.959	0.969	0.00344176
Q6IAA8	Ragulator complex protein LAMTOR1 OS=Homo sapiens GN=LAMTOR1 PE=1 SV=2 - [LTOR1_HUMAN]	17.7	5.15	1.032	0.846	0.78	0.886	0.205308
Q6IA86	Elongator complex protein 2 OS=Homo sapiens GN=ELP2 PE=1 SV=2 - [ELP2_HUMAN]	92.4	5.96	0.987	1.008	1.009	1.001	0.861575
Q6I9Y2	THO complex subunit 7 homolog OS=Homo sapiens GN=THOC7 PE=1 SV=3 - [THOC7_HUMAN]	23.7	5.67	0.924	0.919	1.454	1.099	0.606768
Q6GMV3	Putative peptidyl-tRNA hydrolase PTRHD1 OS=Homo sapiens GN=PTRHD1 PE=1 SV=1 - [PTRD1_HUMAN]	15.8	9.1	0.96	0.993	0.974	0.976	0.0636676
Q6FI81	Anamorsin OS=Homo sapiens GN=CIAPIN1 PE=1 SV=2 - [CPIN1_HUMAN]	33.6	5.62	0.967	1.006	0.98	0.984	0.243561
Q6EEV4	DNA-directed RNA polymerase II subunit GRINL1A, isoforms 4/5 OS=Homo sapiens GN=POLR2M PE=1 SV=1 - [GL1AD_HUMAN]	15.1	8.37	1.068	1.01	1.159	1.079	0.142573
Q6DKJ4	Nucleoredoxin OS=Homo sapiens GN=NXN PE=1 SV=2 - [NXN_HUMAN]	48.4	4.97	0.847	0.816	0.871	0.845	0.000618076
Q6DKI1	60S ribosomal protein L7-like 1 OS=Homo sapiens GN=RPL7L1 PE=1 SV=1 - [RL7L_HUMAN]	28.6	10.51	0.787	0.938	0.961	0.895	0.127572
Q6DD88	Atlastin-3 OS=Homo sapiens GN=ATL3 PE=1 SV=1 - [ATLA3_HUMAN]	60.5	5.66	1.003	0.957	0.959	0.973	0.146465
Q69YN2	CWF19-like protein 1 OS=Homo sapiens GN=CWF19L1 PE=1 SV=2 - [C19L1_HUMAN]	60.6	7.24	0.989	0.981	0.938	0.969	0.124876
Q68EM7	Rho GTPase-activating protein 17 OS=Homo sapiens GN=ARHGAP17 PE=1 SV=1 - [RHG17_HUMAN]	95.4	7.62	0.981	0.926	0.939	0.949	0.0364673
Q68E01	Integrator complex subunit 3 OS=Homo sapiens GN=INTS3 PE=1 SV=1 - [INT3_HUMAN]	118	5.8	0.951	0.888	0.813	0.884	0.0437573
Q68CZ2	Tensin-3 OS=Homo sapiens GN=TNS3 PE=1 SV=2 - [TENS3_HUMAN]	155.2	6.81	1.006	0.954	0.961	0.974	0.181338
Q66K74	Microtubule-associated protein 1S OS=Homo sapiens GN=MAP1S PE=1 SV=2 - [MAP1S_HUMAN]	112.1	7.3	0.986	1.02	1.023	1.01	0.460957
Q658Y4	Protein FAM91A1 OS=Homo sapiens GN=FAM91A1 PE=1 SV=3 - [F91A1_HUMAN]	93.8	6.39	0.9	0.978	1.007	0.962	0.296419
Q63HN8	E3 ubiquitin-protein ligase RNF213 OS=Homo sapiens GN=RNF213 PE=1 SV=3 - [RN213_HUMAN]	591	6.48	1.029	0.901	0.974	0.968	0.436719
Q5VYK3	Proteasome-associated protein ECM29 homolog OS=Homo sapiens GN=ECM29 PE=1 SV=2 - [ECM29_HUMAN]	204.2	7.12	1.023	1.117	0.996	1.045	0.28401
Q5VWZ2	Lysophospholipase-like protein 1 OS=Homo sapiens GN=LYPLAL1 PE=1 SV=3 - [LYPL1_HUMAN]	26.3	7.84	0.931	1.031	0.962	0.975	0.439663
Q5VW32	BRO1 domain-containing protein BROX OS=Homo sapiens GN=BROX PE=1 SV=1 - [BROX_HUMAN]	46.4	7.65	1.006	1.149	1.093	1.083	0.117847
Q5VTR2	E3 ubiquitin-protein ligase BRE1A OS=Homo sapiens GN=RNF20 PE=1 SV=2 - [BRE1A_HUMAN]	113.6	5.94	0.892	0.881	0.947	0.907	0.0102471
Q5VTL8	Pre-mRNA-splicing factor 38B OS=Homo sapiens GN=PRPF38B PE=1 SV=1 - [PR38B_HUMAN]	64.4	10.54	0.985	0.78	0.96	0.908	0.228733
Q5VIR6	Vacuolar protein sorting-associated protein 53 homolog OS=Homo sapiens GN=VPS53 PE=1 SV=1 - [VPS53_HUMAN]	79.6	6.02	0.976	0.881	1.097	0.985	0.818283
Q5TFE4	5'-nucleotidase domain-containing protein 1 OS=Homo sapiens GN=NT5DC1 PE=1 SV=1 - [NT5D1_HUMAN]	51.8	6.35	1.07	1.129	0.937	1.045	0.469363
Q5T9A4	ATPase family AAA domain-containing protein 3B OS=Homo sapiens GN=ATAD3B PE=1 SV=1 - [ATD3B_HUMAN]	72.5	9.2	1.018	1.03	1.031	1.026	0.00323521
Q5T8P6	RNA-binding protein 26 OS=Homo sapiens GN=RBM26 PE=1 SV=3 - [RBM26_HUMAN]	113.5	9.16	1.028	1.041	0.941	1.003	0.920548
Q5T6V5	UPF0553 protein C9orf64 OS=Homo sapiens GN=C9orf64 PE=1 SV=1 - [CI064_HUMAN]	39	5.88	0.941	1.013	1.081	1.012	0.7872
Q5T6F2	Ubiquitin-associated protein 2 OS=Homo sapiens GN=UBAP2 PE=1 SV=1 - [UBAP2_HUMAN]	117	7.34	0.966	0.907	0.976	0.95	0.0795465
Q5T4S7	E3 ubiquitin-protein ligase UBR4 OS=Homo sapiens GN=UBR4 PE=1 SV=1 - [UBR4_HUMAN]	573.5	6.04	1.015	1.001	0.983	1	0.973015
Q5T447	E3 ubiquitin-protein ligase HECTD3 OS=Homo sapiens GN=HECTD3 PE=1 SV=1 - [HECD3_HUMAN]	97.1	5.64	0.934	0.9	1.048	0.961	0.429115
Q5T1V6	Probable ATP-dependent RNA helicase DDX59 OS=Homo sapiens GN=DDX59 PE=1 SV=1 - [DDX59_HUMAN]	68.8	7.44	0.992	0.946	1.002	0.98	0.310617
Q5T1M5	FK506-binding protein 15 OS=Homo sapiens GN=FKBP15 PE=1 SV=2 - [FKB15_HUMAN]	133.5	5.2	0.971	0.956	1.015	0.981	0.336192
Q5T0N5	Formin-binding protein 1-like OS=Homo sapiens GN=FNBP1L PE=1 SV=2 - [FBP1L_HUMAN]	69.9	6.55	0.814	0.968	1.075	0.952	0.563329
Q5SY16	Polynucleotide 5'-hydroxyl-kinase NOL9 OS=Homo sapiens GN=NOL9 PE=1 SV=1 - [NOL9_HUMAN]	79.3	9.13	1.058	0.807	0.99	0.952	0.554129
Q5SW96	Low density lipoprotein receptor adapter protein 1 OS=Homo sapiens GN=LDLRAP1 PE=1 SV=3 - [ARH_HUMAN]	33.9	6.7	1.105	1.162	1.005	1.091	0.119354
Q5SW79	Centrosomal protein of 170 kDa OS=Homo sapiens GN=CEP170 PE=1 SV=1 - [CE170_HUMAN]	175.2	7.11	0.981	1.005	1.104	1.03	0.470103
Q5SSJ5	Heterochromatin protein 1-binding protein 3 OS=Homo sapiens GN=HP1BP3 PE=1 SV=1 - [HP1B3_HUMAN]	61.2	9.67	0.856	0.803	0.824	0.828	0.000363914
Q5SRE5	Nucleoporin NUP188 homolog OS=Homo sapiens GN=NUP188 PE=1 SV=1 - [NU188_HUMAN]	195.9	6.73	1.004	0.904	0.93	0.946	0.145784
Q5SNT6	WASH complex subunit FAM21B OS=Homo sapiens GN=FAM21B PE=2 SV=2 - [FA21B_HUMAN]	136.9	4.82	0.971	0.942	1.048	0.987	0.702119
Q5RKV6	Exosome complex component MTR3 OS=Homo sapiens GN=EXOSC6 PE=1 SV=1 - [EXOS6_HUMAN]	28.2	6.28	0.953	0.912	1.032	0.966	0.384787
Q5RI15	Cytochrome c oxidase protein 20 homolog OS=Homo sapiens GN=COX20 PE=1 SV=2 - [COX20_HUMAN]	13.3	8.76	1.036	1.057	1.171	1.088	0.103862
Q5QJE6	Deoxynucleotidyltransferase terminal-interacting protein 2 OS=Homo sapiens GN=DNTTIP2 PE=1 SV=2 - [TDIF2_HUMAN]	84.4	6.16	0.798	0.944	0.951	0.898	0.109463
Q5JVF3	PCI domain-containing protein 2 OS=Homo sapiens GN=PCID2 PE=1 SV=2 - [PCID2_HUMAN]	46	8.53	0.967	0.92	1.019	0.969	0.334669
Q5JUX0	Spindlin-3 OS=Homo sapiens GN=SPIN3 PE=1 SV=1 - [SPIN3_HUMAN]	29.2	6.8	1.009	1.034	0.977	1.007	0.706783
Q5JTV8	Torsin-1A-interacting protein 1 OS=Homo sapiens GN=TOR1AIP1 PE=1 SV=2 - [TOIP1_HUMAN]	66.2	8.18	0.896	0.865	0.966	0.909	0.0381648
Q5JTJ3	Cytochrome c oxidase assembly factor 6 homolog OS=Homo sapiens GN=COA6 PE=1 SV=1 - [COA6_HUMAN]	14.1	8.25	1.207	0.943	0.96	1.037	0.689472
Q5JTH9	RRP12-like protein OS=Homo sapiens GN=RRP12 PE=1 SV=2 - [RRP12_HUMAN]	143.6	8.75	0.953	0.945	0.959	0.952	0.000299682
Q5JSH3	WD repeat-containing protein 44 OS=Homo sapiens GN=WDR44 PE=1 SV=1 - [WDR44_HUMAN]	101.3	5.45	1.01	1.001	1.029	1.013	0.181487
Q5JRX3	Presequence protease, mitochondrial OS=Homo sapiens GN=PITRM1 PE=1 SV=3 - [PREP_HUMAN]	117.3	6.92	0.983	0.981	0.972	0.979	0.00323289
Q5H9R7	Serine/threonine-protein phosphatase 6 regulatory subunit 3 OS=Homo sapiens GN=PPP6R3 PE=1 SV=2 - [PP6R3_HUMAN]	97.6	4.6	0.908	0.99	0.864	0.921	0.0981169
Q5GLZ8	Probable E3 ubiquitin-protein ligase HERC4 OS=Homo sapiens GN=HERC4 PE=1 SV=1 - [HERC4_HUMAN]	118.5	6.19	0.877	0.933	0.954	0.921	0.0267025
Q5BJF2	Transmembrane protein 97 OS=Homo sapiens GN=TMEM97 PE=1 SV=1 - [TMM97_HUMAN]	20.8	9.38	1.016	1.048	0.982	1.015	0.466116
Q58FF8	Putative heat shock protein HSP 90-beta 2 OS=Homo sapiens GN=HSP90AB2P PE=1 SV=2 - [H90B2_HUMAN]	44.3	4.84	1.02	1.096	1.009	1.042	0.202337
Q567U6	Coiled-coil domain-containing protein 93 OS=Homo sapiens GN=CCDC93 PE=1 SV=2 - [CCD93_HUMAN]	73.2	8.15	0.791	0.861	0.791	0.814	0.00135122
Q562R1	Beta-actin-like protein 2 OS=Homo sapiens GN=ACTBL2 PE=1 SV=2 - [ACTBL_HUMAN]	42	5.59	1.078	0.867	1.03	0.992	0.902467
Q53T59	HCLS1-binding protein 3 OS=Homo sapiens GN=HS1BP3 PE=1 SV=1 - [H1BP3_HUMAN]	42.8	5.01	1.077	0.972	0.853	0.967	0.640207
Q53H96	Pyrroline-5-carboxylate reductase 3 OS=Homo sapiens GN=PYCRL PE=1 SV=2 - [P5CR3_HUMAN]	28.6	7.5	0.914	0.813	0.963	0.897	0.0793807
Q53H82	Beta-lactamase-like protein 2 OS=Homo sapiens GN=LACTB2 PE=1 SV=2 - [LACB2_HUMAN]	32.8	6.8	1.004	1.121	1.049	1.058	0.163931
Q53H12	Acylglycerol kinase, mitochondrial OS=Homo sapiens GN=AGK PE=1 SV=2 - [AGK_HUMAN]	47.1	8.09	0.945	0.998	1.018	0.987	0.582718
Q53GS9	U4/U6.U5 tri-snRNP-associated protein 2 OS=Homo sapiens GN=USP39 PE=1 SV=2 - [SNUT2_HUMAN]	65.3	8.91	0.899	1.002	0.982	0.961	0.283814
Q53GQ0	Estradiol 17-beta-dehydrogenase 12 OS=Homo sapiens GN=HSD17B12 PE=1 SV=2 - [DHB12_HUMAN]	34.3	9.32	0.942	0.872	0.967	0.927	0.0621362
Q53FA7	Quinone oxidoreductase PIG3 OS=Homo sapiens GN=TP53I3 PE=1 SV=2 - [QORX_HUMAN]	35.5	7.17	0.845	0.825	0.841	0.837	1.17366e-05
Q53F19	Uncharacterized protein C17orf85 OS=Homo sapiens GN=C17orf85 PE=1 SV=2 - [CQ085_HUMAN]	70.5	5.73	0.924	0.916	1.039	0.96	0.367472
Q53EZ4	Centrosomal protein of 55 kDa OS=Homo sapiens GN=CEP55 PE=1 SV=3 - [CEP55_HUMAN]	54.1	7.01	1.013	1.016	0.927	0.985	0.641633
Q53ET0	CREB-regulated transcription coactivator 2 OS=Homo sapiens GN=CRTC2 PE=1 SV=2 - [CRTC2_HUMAN]	73.3	7.11	1.02	0.979	1.031	1.01	0.561688
Q52LW3	Rho GTPase-activating protein 29 OS=Homo sapiens GN=ARHGAP29 PE=1 SV=2 - [RHG29_HUMAN]	142	6.74	1.112	1.084	1.002	1.066	0.116157
Q52LJ0	Protein FAM98B OS=Homo sapiens GN=FAM98B PE=1 SV=1 - [FA98B_HUMAN]	37.2	6.29	0.98	1.006	0.95	0.979	0.257752
Q4V339	COBW domain-containing protein 6 OS=Homo sapiens GN=CBWD6 PE=2 SV=1 - [CBWD6_HUMAN]	43.9	4.87	0.764	0.747	0.731	0.747	1.20174e-05
Q4V328	GRIP1-associated protein 1 OS=Homo sapiens GN=GRIPAP1 PE=1 SV=1 - [GRAP1_HUMAN]	95.9	5.11	0.833	0.94	1.022	0.932	0.279829
Q4KWH8	1-phosphatidylinositol 4,5-bisphosphate phosphodiesterase eta-1 OS=Homo sapiens GN=PLCH1 PE=1 SV=1 - [PLCH1_HUMAN]	189.1	7.74	1.086	1.056	1.047	1.063	0.00591098
Q4KMQ2	Anoctamin-6 OS=Homo sapiens GN=ANO6 PE=1 SV=2 - [ANO6_HUMAN]	106.1	7.77	1.033	1.1	1.071	1.068	0.0247775
Q4J6C6	Prolyl endopeptidase-like OS=Homo sapiens GN=PREPL PE=1 SV=1 - [PPCEL_HUMAN]	83.9	6.38	1.112	1.3	1.045	1.152	0.116667
Q4G176	Acyl-CoA synthetase family member 3, mitochondrial OS=Homo sapiens GN=ACSF3 PE=1 SV=3 - [ACSF3_HUMAN]	64.1	8.37	1.05	0.946	1.014	1.003	0.918216
Q4G0J3	La-related protein 7 OS=Homo sapiens GN=LARP7 PE=1 SV=1 - [LARP7_HUMAN]	66.9	9.55	0.975	0.939	0.867	0.927	0.0830045
Q3ZCQ8	Mitochondrial import inner membrane translocase subunit TIM50 OS=Homo sapiens GN=TIMM50 PE=1 SV=2 - [TIM50_HUMAN]	39.6	8.37	1.014	1.002	1.002	1.006	0.208002
Q3ZAQ7	Vacuolar ATPase assembly integral membrane protein VMA21 OS=Homo sapiens GN=VMA21 PE=1 SV=1 - [VMA21_HUMAN]	11.3	7.24	0.914	1.048	0.935	0.966	0.455673
Q3YEC7	Rab-like protein 6 OS=Homo sapiens GN=RABL6 PE=1 SV=2 - [RABL6_HUMAN]	79.5	5.22	0.921	0.927	1.003	0.95	0.132972
Q3V6T2	Girdin OS=Homo sapiens GN=CCDC88A PE=1 SV=2 - [GRDN_HUMAN]	215.9	6.21	0.943	0.94	0.966	0.95	0.00359107
Q3MHD2	Protein LSM12 homolog OS=Homo sapiens GN=LSM12 PE=1 SV=2 - [LSM12_HUMAN]	21.7	7.74	1.217	1.111	1.007	1.112	0.139276
Q3LXA3	Bifunctional ATP-dependent dihydroxyacetone kinase/FAD-AMP lyase (cyclizing) OS=Homo sapiens GN=DAK PE=1 SV=2 - [DHAK_HUMAN]	58.9	7.49	0.914	0.913	1.015	0.947	0.194555
Q3KQU3	MAP7 domain-containing protein 1 OS=Homo sapiens GN=MAP7D1 PE=1 SV=1 - [MA7D1_HUMAN]	92.8	10.11	0.86	0.712	0.955	0.842	0.0896093
Q32P41	tRNA (guanine(37)-N1)-methyltransferase OS=Homo sapiens GN=TRMT5 PE=1 SV=2 - [TRM5_HUMAN]	58.2	8.62	0.943	0.975	0.938	0.952	0.01436
Q32P28	Prolyl 3-hydroxylase 1 OS=Homo sapiens GN=LEPRE1 PE=1 SV=2 - [P3H1_HUMAN]	83.3	5.14	1.058	1.031	0.899	0.996	0.939012
Q32MZ4	Leucine-rich repeat flightless-interacting protein 1 OS=Homo sapiens GN=LRRFIP1 PE=1 SV=2 - [LRRF1_HUMAN]	89.2	4.65	1.044	0.986	1.027	1.019	0.331641
Q2TAY7	WD40 repeat-containing protein SMU1 OS=Homo sapiens GN=SMU1 PE=1 SV=2 - [SMU1_HUMAN]	57.5	7.18	1.005	0.961	0.98	0.982	0.230595
Q2TAL8	Glutamine-rich protein 1 OS=Homo sapiens GN=QRICH1 PE=1 SV=1 - [QRIC1_HUMAN]	86.4	5.87	1.1	1.043	0.99	1.044	0.235257
Q2NL82	Pre-rRNA-processing protein TSR1 homolog OS=Homo sapiens GN=TSR1 PE=1 SV=1 - [TSR1_HUMAN]	91.8	7.42	0.911	0.963	0.964	0.946	0.0367419
Q2NKX8	DNA excision repair protein ERCC-6-like OS=Homo sapiens GN=ERCC6L PE=1 SV=1 - [ERC6L_HUMAN]	141	5.31	1.024	1.007	1.014	1.015	0.0383718
Q2M389	WASH complex subunit 7 OS=Homo sapiens GN=KIAA1033 PE=1 SV=2 - [WASH7_HUMAN]	136.3	7.44	1.071	0.864	1.052	0.996	0.950848
Q29RF7	Sister chromatid cohesion protein PDS5 homolog A OS=Homo sapiens GN=PDS5A PE=1 SV=1 - [PDS5A_HUMAN]	150.7	7.91	0.91	0.915	0.869	0.898	0.00219226
Q27J81	Inverted formin-2 OS=Homo sapiens GN=INF2 PE=1 SV=2 - [INF2_HUMAN]	135.5	5.38	0.953	0.827	0.939	0.906	0.0785855
Q1KMD3	Heterogeneous nuclear ribonucleoprotein U-like protein 2 OS=Homo sapiens GN=HNRNPUL2 PE=1 SV=1 - [HNRL2_HUMAN]	85.1	4.91	1.029	1.025	1.031	1.028	8.78349e-05
Q17RN3	Protein FAM98C OS=Homo sapiens GN=FAM98C PE=2 SV=1 - [FA98C_HUMAN]	37.3	7.18	0.884	0.749	0.83	0.821	0.0103167
Q16891	Mitochondrial inner membrane protein OS=Homo sapiens GN=IMMT PE=1 SV=1 - [IMMT_HUMAN]	83.6	6.48	1.013	0.978	0.988	0.993	0.538093
Q16881	Thioredoxin reductase 1, cytoplasmic OS=Homo sapiens GN=TXNRD1 PE=1 SV=3 - [TRXR1_HUMAN]	70.9	7.39	1.019	1.034	1.029	1.027	0.00344457
Q16851	UTP--glucose-1-phosphate uridylyltransferase OS=Homo sapiens GN=UGP2 PE=1 SV=5 - [UGPA_HUMAN]	56.9	8.15	0.985	1.077	0.998	1.02	0.524892
Q16850	Lanosterol 14-alpha demethylase OS=Homo sapiens GN=CYP51A1 PE=1 SV=3 - [CP51A_HUMAN]	56.8	8.53	1.015	0.902	0.987	0.968	0.399595
Q16836	Hydroxyacyl-coenzyme A dehydrogenase, mitochondrial OS=Homo sapiens GN=HADH PE=1 SV=3 - [HCDH_HUMAN]	34.3	8.85	1.007	1.188	1.094	1.096	0.139076
Q16831	Uridine phosphorylase 1 OS=Homo sapiens GN=UPP1 PE=1 SV=1 - [UPP1_HUMAN]	33.9	7.88	1.071	1.114	1.064	1.083	0.00604658
Q16822	Phosphoenolpyruvate carboxykinase [GTP], mitochondrial OS=Homo sapiens GN=PCK2 PE=1 SV=3 - [PCKGM_HUMAN]	70.7	7.62	0.974	0.982	0.884	0.947	0.164833
Q16795	NADH dehydrogenase [ubiquinone] 1 alpha subcomplex subunit 9, mitochondrial OS=Homo sapiens GN=NDUFA9 PE=1 SV=2 - [NDUA9_HUMAN]	42.5	9.8	0.957	1.028	1.1	1.028	0.530207
Q16775	Hydroxyacylglutathione hydrolase, mitochondrial OS=Homo sapiens GN=HAGH PE=1 SV=2 - [GLO2_HUMAN]	33.8	8.12	0.904	1.024	1	0.976	0.548425
Q16740	Putative ATP-dependent Clp protease proteolytic subunit, mitochondrial OS=Homo sapiens GN=CLPP PE=1 SV=1 - [CLPP_HUMAN]	30.2	8.09	0.932	0.883	0.935	0.917	0.00779472
Q16718	NADH dehydrogenase [ubiquinone] 1 alpha subcomplex subunit 5 OS=Homo sapiens GN=NDUFA5 PE=1 SV=3 - [NDUA5_HUMAN]	13.5	5.99	1.015	1.057	0.971	1.014	0.594674
Q16698	2,4-dienoyl-CoA reductase, mitochondrial OS=Homo sapiens GN=DECR1 PE=1 SV=1 - [DECR_HUMAN]	36	9.28	1.036	1.073	1	1.036	0.159784
Q16658	Fascin OS=Homo sapiens GN=FSCN1 PE=1 SV=3 - [FSCN1_HUMAN]	54.5	7.24	1.014	1.043	1.002	1.02	0.181402
Q16643	Drebrin OS=Homo sapiens GN=DBN1 PE=1 SV=4 - [DREB_HUMAN]	71.4	4.45	0.93	0.9	0.979	0.936	0.0505784
Q16630	Cleavage and polyadenylation specificity factor subunit 6 OS=Homo sapiens GN=CPSF6 PE=1 SV=2 - [CPSF6_HUMAN]	59.2	7.15	1.07	1.025	0.988	1.028	0.308061
Q16629	Serine/arginine-rich splicing factor 7 OS=Homo sapiens GN=SRSF7 PE=1 SV=1 - [SRSF7_HUMAN]	27.4	11.82	1.061	1	0.994	1.018	0.439972
Q16576	Histone-binding protein RBBP7 OS=Homo sapiens GN=RBBP7 PE=1 SV=1 - [RBBP7_HUMAN]	47.8	5.05	1.082	0.927	0.973	0.994	0.902435
Q16555	Dihydropyrimidinase-related protein 2 OS=Homo sapiens GN=DPYSL2 PE=1 SV=1 - [DPYL2_HUMAN]	62.3	6.38	1.01	1.042	1.006	1.019	0.164915
Q16543	Hsp90 co-chaperone Cdc37 OS=Homo sapiens GN=CDC37 PE=1 SV=1 - [CDC37_HUMAN]	44.4	5.25	1.06	1.006	1.033	1.033	0.10169
Q16540	39S ribosomal protein L23, mitochondrial OS=Homo sapiens GN=MRPL23 PE=1 SV=1 - [RM23_HUMAN]	17.8	9.69	1.139	0.803	0.992	0.978	0.832114
Q16539	Mitogen-activated protein kinase 14 OS=Homo sapiens GN=MAPK14 PE=1 SV=3 - [MK14_HUMAN]	41.3	5.78	1.147	1.154	0.997	1.099	0.124398
Q16537	Serine/threonine-protein phosphatase 2A 56 kDa regulatory subunit epsilon isoform OS=Homo sapiens GN=PPP2R5E PE=1 SV=1 - [2A5E_HUMAN]	54.7	6.95	0.942	0.863	1.005	0.937	0.19799
Q16531	DNA damage-binding protein 1 OS=Homo sapiens GN=DDB1 PE=1 SV=1 - [DDB1_HUMAN]	126.9	5.26	1.072	1.122	1.045	1.08	0.0241884
Q16527	Cysteine and glycine-rich protein 2 OS=Homo sapiens GN=CSRP2 PE=1 SV=3 - [CSRP2_HUMAN]	20.9	8.62	1.064	0.971	0.986	1.007	0.820082
Q16513	Serine/threonine-protein kinase N2 OS=Homo sapiens GN=PKN2 PE=1 SV=1 - [PKN2_HUMAN]	112	6.3	0.969	0.972	1.01	0.984	0.283469
Q16401	26S proteasome non-ATPase regulatory subunit 5 OS=Homo sapiens GN=PSMD5 PE=1 SV=3 - [PSMD5_HUMAN]	56.2	5.48	0.983	0.924	0.972	0.96	0.089944
Q16270	Insulin-like growth factor-binding protein 7 OS=Homo sapiens GN=IGFBP7 PE=1 SV=1 - [IBP7_HUMAN]	29.1	7.9	0.982	1.066	0.968	1.005	0.870108
Q16222	UDP-N-acetylhexosamine pyrophosphorylase OS=Homo sapiens GN=UAP1 PE=1 SV=3 - [UAP1_HUMAN]	58.7	6.33	1.086	0.939	1.055	1.027	0.583221
Q16204	Coiled-coil domain-containing protein 6 OS=Homo sapiens GN=CCDC6 PE=1 SV=2 - [CCDC6_HUMAN]	53.3	7.34	0.969	0.984	0.94	0.964	0.0507555
Q16186	Proteasomal ubiquitin receptor ADRM1 OS=Homo sapiens GN=ADRM1 PE=1 SV=2 - [ADRM1_HUMAN]	42.1	5.07	1.112	1.079	0.983	1.058	0.208233
Q16181	Septin-7 OS=Homo sapiens GN=SEPT7 PE=1 SV=2 - [SEPT7_HUMAN]	50.6	8.63	1.042	1.028	0.99	1.02	0.267388
Q15942	Zyxin OS=Homo sapiens GN=ZYX PE=1 SV=1 - [ZYX_HUMAN]	61.2	6.67	0.989	0.935	0.957	0.96	0.0646512
Q15907	Ras-related protein Rab-11B OS=Homo sapiens GN=RAB11B PE=1 SV=4 - [RB11B_HUMAN]	24.5	5.94	1.018	0.969	0.996	0.994	0.709654
Q15904	V-type proton ATPase subunit S1 OS=Homo sapiens GN=ATP6AP1 PE=1 SV=2 - [VAS1_HUMAN]	52	6.14	0.974	1.06	0.863	0.966	0.579564
Q15843	NEDD8 OS=Homo sapiens GN=NEDD8 PE=1 SV=1 - [NEDD8_HUMAN]	9.1	8.43	1.048	1.017	1.06	1.042	0.0313012
Q15836	Vesicle-associated membrane protein 3 OS=Homo sapiens GN=VAMP3 PE=1 SV=3 - [VAMP3_HUMAN]	11.3	8.79	1.027	1.168	1.064	1.086	0.110257
Q15833	Syntaxin-binding protein 2 OS=Homo sapiens GN=STXBP2 PE=1 SV=2 - [STXB2_HUMAN]	66.4	6.55	1.009	0.951	1.045	1.002	0.954386
Q15813	Tubulin-specific chaperone E OS=Homo sapiens GN=TBCE PE=1 SV=1 - [TBCE_HUMAN]	59.3	6.76	1.104	1.03	1.018	1.051	0.132641
Q15785	Mitochondrial import receptor subunit TOM34 OS=Homo sapiens GN=TOMM34 PE=1 SV=2 - [TOM34_HUMAN]	34.5	8.98	1.02	0.985	1.006	1.004	0.736696
Q15758	Neutral amino acid transporter B(0) OS=Homo sapiens GN=SLC1A5 PE=1 SV=2 - [AAAT_HUMAN]	56.6	5.48	1.11	1.043	1.056	1.07	0.027372
Q15750	TGF-beta-activated kinase 1 and MAP3K7-binding protein 1 OS=Homo sapiens GN=TAB1 PE=1 SV=1 - [TAB1_HUMAN]	54.6	5.52	0.964	1.085	1.002	1.017	0.659007
Q15738	Sterol-4-alpha-carboxylate 3-dehydrogenase, decarboxylating OS=Homo sapiens GN=NSDHL PE=1 SV=2 - [NSDHL_HUMAN]	41.9	8.06	1.001	0.897	0.903	0.934	0.120487
Q15717	ELAV-like protein 1 OS=Homo sapiens GN=ELAVL1 PE=1 SV=2 - [ELAV1_HUMAN]	36.1	9.17	1.037	1.166	1.072	1.092	0.0759899
Q15691	Microtubule-associated protein RP/EB family member 1 OS=Homo sapiens GN=MAPRE1 PE=1 SV=3 - [MARE1_HUMAN]	30	5.14	1.086	1.061	1.071	1.073	0.000561453
Q15654	Thyroid receptor-interacting protein 6 OS=Homo sapiens GN=TRIP6 PE=1 SV=3 - [TRIP6_HUMAN]	50.3	7.37	0.974	0.954	0.87	0.933	0.102103
Q15651	High mobility group nucleosome-binding domain-containing protein 3 OS=Homo sapiens GN=HMGN3 PE=1 SV=2 - [HMGN3_HUMAN]	10.7	9.66	0.883	0.743	0.976	0.867	0.121671
Q15650	Activating signal cointegrator 1 OS=Homo sapiens GN=TRIP4 PE=1 SV=4 - [TRIP4_HUMAN]	66.1	7.85	0.827	0.915	1.026	0.923	0.250355
Q15648	Mediator of RNA polymerase II transcription subunit 1 OS=Homo sapiens GN=MED1 PE=1 SV=4 - [MED1_HUMAN]	168.4	8.73	0.941	0.673	1.156	0.923	0.612364
Q15645	Pachytene checkpoint protein 2 homolog OS=Homo sapiens GN=TRIP13 PE=1 SV=2 - [PCH2_HUMAN]	48.5	6.09	1.004	0.978	1.043	1.008	0.681879
Q15643	Thyroid receptor-interacting protein 11 OS=Homo sapiens GN=TRIP11 PE=1 SV=3 - [TRIPB_HUMAN]	227.4	5.26	0.883	0.827	0.987	0.899	0.0974737
Q15642	Cdc42-interacting protein 4 OS=Homo sapiens GN=TRIP10 PE=1 SV=3 - [CIP4_HUMAN]	68.3	5.73	0.818	1.045	1.099	0.987	0.890145
Q15637	Splicing factor 1 OS=Homo sapiens GN=SF1 PE=1 SV=4 - [SF01_HUMAN]	68.3	8.98	1.037	1.016	0.966	1.006	0.778586
Q15631	Translin OS=Homo sapiens GN=TSN PE=1 SV=1 - [TSN_HUMAN]	26.2	6.44	1.036	1.056	0.989	1.027	0.245531
Q15629	Translocating chain-associated membrane protein 1 OS=Homo sapiens GN=TRAM1 PE=1 SV=3 - [TRAM1_HUMAN]	43	9.63	0.875	0.704	0.849	0.809	0.0230842
Q15554	Telomeric repeat-binding factor 2 OS=Homo sapiens GN=TERF2 PE=1 SV=2 - [TERF2_HUMAN]	55.5	9.17	0.872	0.82	0.959	0.884	0.045512
Q15526	Surfeit locus protein 1 OS=Homo sapiens GN=SURF1 PE=1 SV=1 - [SURF1_HUMAN]	33.3	9.6	1.006	0.86	0.98	0.949	0.317302
Q15477	Helicase SKI2W OS=Homo sapiens GN=SKIV2L PE=1 SV=3 - [SKIV2_HUMAN]	137.7	6.06	1.025	1.05	1.012	1.029	0.0599988
Q15459	Splicing factor 3A subunit 1 OS=Homo sapiens GN=SF3A1 PE=1 SV=1 - [SF3A1_HUMAN]	88.8	5.22	1.008	1.018	0.997	1.008	0.274809
Q15437	Protein transport protein Sec23B OS=Homo sapiens GN=SEC23B PE=1 SV=2 - [SC23B_HUMAN]	86.4	6.89	1.041	0.989	1.014	1.015	0.38397
Q15436	Protein transport protein Sec23A OS=Homo sapiens GN=SEC23A PE=1 SV=2 - [SC23A_HUMAN]	86.1	7.08	0.982	0.951	0.934	0.956	0.0343465
Q15435	Protein phosphatase 1 regulatory subunit 7 OS=Homo sapiens GN=PPP1R7 PE=1 SV=1 - [PP1R7_HUMAN]	41.5	4.91	1.079	1.074	1.097	1.083	0.000282653
Q15434	RNA-binding motif, single-stranded-interacting protein 2 OS=Homo sapiens GN=RBMS2 PE=1 SV=1 - [RBMS2_HUMAN]	43.9	9.07	1.029	1.075	0.89	0.998	0.973033
Q15428	Splicing factor 3A subunit 2 OS=Homo sapiens GN=SF3A2 PE=1 SV=2 - [SF3A2_HUMAN]	49.2	9.64	1.072	0.981	1.028	1.027	0.362204
Q15427	Splicing factor 3B subunit 4 OS=Homo sapiens GN=SF3B4 PE=1 SV=1 - [SF3B4_HUMAN]	44.4	8.56	1.182	1.066	1.127	1.125	0.0202756
Q15424	Scaffold attachment factor B1 OS=Homo sapiens GN=SAFB PE=1 SV=4 - [SAFB1_HUMAN]	102.6	5.47	0.991	0.972	0.991	0.985	0.0726802
Q15418	Ribosomal protein S6 kinase alpha-1 OS=Homo sapiens GN=RPS6KA1 PE=1 SV=2 - [KS6A1_HUMAN]	82.7	7.83	1.026	1.076	1.042	1.048	0.0311996
Q15417	Calponin-3 OS=Homo sapiens GN=CNN3 PE=1 SV=1 - [CNN3_HUMAN]	36.4	6.05	1.041	0.902	1.074	1.006	0.919551
Q15404	Ras suppressor protein 1 OS=Homo sapiens GN=RSU1 PE=1 SV=3 - [RSU1_HUMAN]	31.5	8.65	1.04	1.053	0.972	1.022	0.436962
Q15398	Disks large-associated protein 5 OS=Homo sapiens GN=DLGAP5 PE=1 SV=2 - [DLGP5_HUMAN]	95.1	9	0.952	0.796	0.941	0.896	0.108168
Q15397	Pumilio domain-containing protein KIAA0020 OS=Homo sapiens GN=KIAA0020 PE=1 SV=3 - [K0020_HUMAN]	73.5	9.64	0.936	0.891	0.958	0.928	0.0220682
Q15393	Splicing factor 3B subunit 3 OS=Homo sapiens GN=SF3B3 PE=1 SV=4 - [SF3B3_HUMAN]	135.5	5.26	1.042	1.058	1.046	1.049	0.000535946
Q15392	Delta(24)-sterol reductase OS=Homo sapiens GN=DHCR24 PE=1 SV=2 - [DHC24_HUMAN]	60.1	8.16	1.086	0.97	0.995	1.017	0.654788
Q15388	Mitochondrial import receptor subunit TOM20 homolog OS=Homo sapiens GN=TOMM20 PE=1 SV=1 - [TOM20_HUMAN]	16.3	8.6	0.857	0.752	0.859	0.823	0.00739476
Q15386	Ubiquitin-protein ligase E3C OS=Homo sapiens GN=UBE3C PE=1 SV=3 - [UBE3C_HUMAN]	123.8	6.71	1.017	1.23	1.092	1.113	0.144289
Q15382	GTP-binding protein Rheb OS=Homo sapiens GN=RHEB PE=1 SV=1 - [RHEB_HUMAN]	20.5	5.92	1.021	0.963	1.023	1.002	0.911315
Q15370	Transcription elongation factor B polypeptide 2 OS=Homo sapiens GN=TCEB2 PE=1 SV=1 - [ELOB_HUMAN]	13.1	4.88	1.083	1.107	1.046	1.079	0.0113873
Q15369	Transcription elongation factor B polypeptide 1 OS=Homo sapiens GN=TCEB1 PE=1 SV=1 - [ELOC_HUMAN]	12.5	4.78	1.011	1.099	0.989	1.033	0.381707
Q15366	Poly(rC)-binding protein 2 OS=Homo sapiens GN=PCBP2 PE=1 SV=1 - [PCBP2_HUMAN]	38.6	6.79	0.948	1.028	1.015	0.997	0.909498
Q15365	Poly(rC)-binding protein 1 OS=Homo sapiens GN=PCBP1 PE=1 SV=2 - [PCBP1_HUMAN]	37.5	7.09	1.018	1.039	1.029	1.029	0.00912437
Q15363	Transmembrane emp24 domain-containing protein 2 OS=Homo sapiens GN=TMED2 PE=1 SV=1 - [TMED2_HUMAN]	22.7	5.17	0.921	1.091	0.964	0.992	0.883026
Q15293	Reticulocalbin-1 OS=Homo sapiens GN=RCN1 PE=1 SV=1 - [RCN1_HUMAN]	38.9	5	1.049	1.029	1.034	1.037	0.00341601
Q15287	RNA-binding protein with serine-rich domain 1 OS=Homo sapiens GN=RNPS1 PE=1 SV=1 - [RNPS1_HUMAN]	34.2	11.84	1.058	0.998	1.018	1.025	0.234524
Q15286	Ras-related protein Rab-35 OS=Homo sapiens GN=RAB35 PE=1 SV=1 - [RAB35_HUMAN]	23	8.29	0.841	0.864	1.148	0.951	0.645694
Q15257	Serine/threonine-protein phosphatase 2A activator OS=Homo sapiens GN=PPP2R4 PE=1 SV=3 - [PTPA_HUMAN]	40.6	5.94	1.032	1.106	1.032	1.057	0.0831862
Q15233	Non-POU domain-containing octamer-binding protein OS=Homo sapiens GN=NONO PE=1 SV=4 - [NONO_HUMAN]	54.2	8.95	1.018	1.038	1.01	1.022	0.0574532
Q15208	Serine/threonine-protein kinase 38 OS=Homo sapiens GN=STK38 PE=1 SV=1 - [STK38_HUMAN]	54.2	7.15	0.963	0.938	0.84	0.914	0.0829249
Q15185	Prostaglandin E synthase 3 OS=Homo sapiens GN=PTGES3 PE=1 SV=1 - [TEBP_HUMAN]	18.7	4.54	1.165	1.189	1.051	1.135	0.0338116
Q15181	Inorganic pyrophosphatase OS=Homo sapiens GN=PPA1 PE=1 SV=2 - [IPYR_HUMAN]	32.6	5.86	1.04	1.083	1.056	1.06	0.00893671
Q15154	Pericentriolar material 1 protein OS=Homo sapiens GN=PCM1 PE=1 SV=4 - [PCM1_HUMAN]	228.4	5.02	0.842	0.86	0.974	0.892	0.0592178
Q15149	Plectin OS=Homo sapiens GN=PLEC PE=1 SV=3 - [PLEC_HUMAN]	531.5	5.96	1.003	1.001	1.013	1.006	0.201553
Q15126	Phosphomevalonate kinase OS=Homo sapiens GN=PMVK PE=1 SV=3 - [PMVK_HUMAN]	22	5.73	1.034	1.088	0.989	1.037	0.265672
Q15125	3-beta-hydroxysteroid-Delta(8),Delta(7)-isomerase OS=Homo sapiens GN=EBP PE=1 SV=3 - [EBP_HUMAN]	26.3	7.9	0.995	0.757	1.001	0.918	0.363445
Q15121	Astrocytic phosphoprotein PEA-15 OS=Homo sapiens GN=PEA15 PE=1 SV=2 - [PEA15_HUMAN]	15	5.02	1.02	1.054	1.129	1.068	0.103476
Q15102	Platelet-activating factor acetylhydrolase IB subunit gamma OS=Homo sapiens GN=PAFAH1B3 PE=1 SV=1 - [PA1B3_HUMAN]	25.7	6.84	0.978	1.119	1.205	1.101	0.202809
Q15084	Protein disulfide-isomerase A6 OS=Homo sapiens GN=PDIA6 PE=1 SV=1 - [PDIA6_HUMAN]	48.1	5.08	1.039	1.037	0.988	1.021	0.269983
Q15075	Early endosome antigen 1 OS=Homo sapiens GN=EEA1 PE=1 SV=2 - [EEA1_HUMAN]	162.4	5.68	0.777	0.839	0.956	0.857	0.0530681
Q15070	Mitochondrial inner membrane protein OXA1L OS=Homo sapiens GN=OXA1L PE=1 SV=3 - [OXA1L_HUMAN]	48.5	9.45	0.954	0.987	0.946	0.962	0.0398679
Q15067	Peroxisomal acyl-coenzyme A oxidase 1 OS=Homo sapiens GN=ACOX1 PE=1 SV=3 - [ACOX1_HUMAN]	74.4	8.16	1.054	1.263	0.999	1.105	0.260407
Q15061	WD repeat-containing protein 43 OS=Homo sapiens GN=WDR43 PE=1 SV=3 - [WDR43_HUMAN]	74.8	5.57	1.127	1.109	1.057	1.098	0.00963456
Q15057	Arf-GAP with coiled-coil, ANK repeat and PH domain-containing protein 2 OS=Homo sapiens GN=ACAP2 PE=1 SV=3 - [ACAP2_HUMAN]	88	6.8	0.91	0.968	0.886	0.921	0.031916
Q15056	Eukaryotic translation initiation factor 4H OS=Homo sapiens GN=EIF4H PE=1 SV=5 - [IF4H_HUMAN]	27.4	7.23	1.012	1.013	0.99	1.005	0.541754
Q15050	Ribosome biogenesis regulatory protein homolog OS=Homo sapiens GN=RRS1 PE=1 SV=2 - [RRS1_HUMAN]	41.2	10.7	1.011	0.958	1.014	0.994	0.770931
Q15046	Lysine--tRNA ligase OS=Homo sapiens GN=KARS PE=1 SV=3 - [SYK_HUMAN]	68	6.35	1.003	1.042	1.025	1.023	0.107609
Q15042	Rab3 GTPase-activating protein catalytic subunit OS=Homo sapiens GN=RAB3GAP1 PE=1 SV=3 - [RB3GP_HUMAN]	110.5	5.55	0.994	1.04	1.097	1.044	0.216575
Q15041	ADP-ribosylation factor-like protein 6-interacting protein 1 OS=Homo sapiens GN=ARL6IP1 PE=1 SV=2 - [AR6P1_HUMAN]	23.3	9.32	0.957	1	0.988	0.982	0.225647
Q15029	116 kDa U5 small nuclear ribonucleoprotein component OS=Homo sapiens GN=EFTUD2 PE=1 SV=1 - [U5S1_HUMAN]	109.4	5	1.028	1.035	1.029	1.031	0.000149746
Q15024	Exosome complex component RRP42 OS=Homo sapiens GN=EXOSC7 PE=1 SV=3 - [EXOS7_HUMAN]	31.8	5.19	1.013	0.977	0.933	0.974	0.329402
Q15021	Condensin complex subunit 1 OS=Homo sapiens GN=NCAPD2 PE=1 SV=3 - [CND1_HUMAN]	157.1	6.61	0.984	1.013	0.983	0.993	0.535153
Q15020	Squamous cell carcinoma antigen recognized by T-cells 3 OS=Homo sapiens GN=SART3 PE=1 SV=1 - [SART3_HUMAN]	109.9	5.57	1.033	0.99	1.057	1.027	0.245251
Q15019	Septin-2 OS=Homo sapiens GN=SEPT2 PE=1 SV=1 - [SEPT2_HUMAN]	41.5	6.6	1.034	1.047	1.062	1.048	0.00414883
Q15008	26S proteasome non-ATPase regulatory subunit 6 OS=Homo sapiens GN=PSMD6 PE=1 SV=1 - [PSMD6_HUMAN]	45.5	5.62	1.031	1.093	1.04	1.055	0.047522
Q15007	Pre-mRNA-splicing regulator WTAP OS=Homo sapiens GN=WTAP PE=1 SV=2 - [FL2D_HUMAN]	44.2	5.19	1.076	1.12	0.946	1.047	0.416096
Q15006	ER membrane protein complex subunit 2 OS=Homo sapiens GN=EMC2 PE=1 SV=1 - [EMC2_HUMAN]	34.8	6.57	1.033	0.993	0.96	0.995	0.835834
Q15005	Signal peptidase complex subunit 2 OS=Homo sapiens GN=SPCS2 PE=1 SV=3 - [SPCS2_HUMAN]	25	8.47	1.024	0.89	1.017	0.977	0.625328
Q15003	Condensin complex subunit 2 OS=Homo sapiens GN=NCAPH PE=1 SV=3 - [CND2_HUMAN]	82.5	5.06	1.04	1.02	1.025	1.028	0.00920589
Q14C86	GTPase-activating protein and VPS9 domain-containing protein 1 OS=Homo sapiens GN=GAPVD1 PE=1 SV=2 - [GAPD1_HUMAN]	164.9	5.22	0.924	0.894	1.018	0.945	0.217147
Q14980	Nuclear mitotic apparatus protein 1 OS=Homo sapiens GN=NUMA1 PE=1 SV=2 - [NUMA1_HUMAN]	238.1	5.78	1.01	1.05	0.996	1.019	0.312859
Q14978	Nucleolar and coiled-body phosphoprotein 1 OS=Homo sapiens GN=NOLC1 PE=1 SV=2 - [NOLC1_HUMAN]	73.6	9.47	1.013	1.026	0.985	1.008	0.544551
Q14974	Importin subunit beta-1 OS=Homo sapiens GN=KPNB1 PE=1 SV=2 - [IMB1_HUMAN]	97.1	4.78	1.028	1.055	1.034	1.039	0.00887504
Q14966	Zinc finger protein 638 OS=Homo sapiens GN=ZNF638 PE=1 SV=2 - [ZN638_HUMAN]	220.5	6.38	0.975	0.928	0.93	0.944	0.0222019
Q14919	Dr1-associated corepressor OS=Homo sapiens GN=DRAP1 PE=1 SV=3 - [NC2A_HUMAN]	22.3	5.17	1.031	0.94	0.98	0.984	0.568681
Q14914	Prostaglandin reductase 1 OS=Homo sapiens GN=PTGR1 PE=1 SV=2 - [PTGR1_HUMAN]	35.8	8.29	1.024	1.082	1.064	1.057	0.0297623
Q14847	LIM and SH3 domain protein 1 OS=Homo sapiens GN=LASP1 PE=1 SV=2 - [LASP1_HUMAN]	29.7	7.05	1.002	0.962	1.033	0.999	0.963523
Q14839	Chromodomain-helicase-DNA-binding protein 4 OS=Homo sapiens GN=CHD4 PE=1 SV=2 - [CHD4_HUMAN]	217.9	5.86	0.93	0.898	0.967	0.932	0.0265933
Q14790	Caspase-8 OS=Homo sapiens GN=CASP8 PE=1 SV=1 - [CASP8_HUMAN]	55.4	5.1	0.993	1.074	0.994	1.02	0.490806
Q14789	Golgin subfamily B member 1 OS=Homo sapiens GN=GOLGB1 PE=1 SV=2 - [GOGB1_HUMAN]	375.8	5	0.941	0.912	0.996	0.95	0.110523
Q14764	Major vault protein OS=Homo sapiens GN=MVP PE=1 SV=4 - [MVP_HUMAN]	99.3	5.48	1.02	0.998	1.029	1.016	0.164063
Q14739	Lamin-B receptor OS=Homo sapiens GN=LBR PE=1 SV=2 - [LBR_HUMAN]	70.7	9.36	0.976	0.916	0.954	0.949	0.0428472
Q14738	Serine/threonine-protein phosphatase 2A 56 kDa regulatory subunit delta isoform OS=Homo sapiens GN=PPP2R5D PE=1 SV=1 - [2A5D_HUMAN]	69.9	8.13	0.955	0.896	1	0.95	0.17442
Q14697	Neutral alpha-glucosidase AB OS=Homo sapiens GN=GANAB PE=1 SV=3 - [GANAB_HUMAN]	106.8	6.14	1.039	1.054	1.024	1.039	0.0107949
Q14696	LDLR chaperone MESD OS=Homo sapiens GN=MESDC2 PE=1 SV=2 - [MESD_HUMAN]	26.1	7.78	1.058	0.97	0.952	0.993	0.848624
Q14694	Ubiquitin carboxyl-terminal hydrolase 10 OS=Homo sapiens GN=USP10 PE=1 SV=2 - [UBP10_HUMAN]	87.1	5.31	1.046	1.019	1.082	1.049	0.0549318
Q14692	Ribosome biogenesis protein BMS1 homolog OS=Homo sapiens GN=BMS1 PE=1 SV=1 - [BMS1_HUMAN]	145.7	6.44	0.905	0.92	0.964	0.93	0.016502
Q14690	Protein RRP5 homolog OS=Homo sapiens GN=PDCD11 PE=1 SV=3 - [RRP5_HUMAN]	208.6	8.87	0.908	1.026	0.956	0.963	0.344796
Q14686	Nuclear receptor coactivator 6 OS=Homo sapiens GN=NCOA6 PE=1 SV=3 - [NCOA6_HUMAN]	219	9.36	0.733	0.78	0.862	0.792	0.00523448
Q14684	Ribosomal RNA processing protein 1 homolog B OS=Homo sapiens GN=RRP1B PE=1 SV=3 - [RRP1B_HUMAN]	84.4	9.76	0.9	0.969	0.904	0.924	0.0276947
Q14683	Structural maintenance of chromosomes protein 1A OS=Homo sapiens GN=SMC1A PE=1 SV=2 - [SMC1A_HUMAN]	143.1	7.64	1.02	1.001	1.001	1.007	0.311332
Q14677	Clathrin interactor 1 OS=Homo sapiens GN=CLINT1 PE=1 SV=1 - [EPN4_HUMAN]	68.2	6.42	0.875	0.786	1.018	0.893	0.188493
Q14676	Mediator of DNA damage checkpoint protein 1 OS=Homo sapiens GN=MDC1 PE=1 SV=3 - [MDC1_HUMAN]	226.5	5.47	0.936	0.87	0.934	0.913	0.0161491
Q14669	E3 ubiquitin-protein ligase TRIP12 OS=Homo sapiens GN=TRIP12 PE=1 SV=1 - [TRIPC_HUMAN]	220.3	8.48	1.013	0.956	1.007	0.992	0.681067
Q14657	EKC/KEOPS complex subunit LAGE3 OS=Homo sapiens GN=LAGE3 PE=1 SV=2 - [LAGE3_HUMAN]	14.8	8.63	0.979	0.909	0.929	0.939	0.042799
Q14653	Interferon regulatory factor 3 OS=Homo sapiens GN=IRF3 PE=1 SV=1 - [IRF3_HUMAN]	47.2	5.34	1.043	0.886	1.012	0.98	0.703049
Q14651	Plastin-1 OS=Homo sapiens GN=PLS1 PE=1 SV=2 - [PLSI_HUMAN]	70.2	5.41	1.155	1.196	1.199	1.183	0.000207177
Q14573	Inositol 1,4,5-trisphosphate receptor type 3 OS=Homo sapiens GN=ITPR3 PE=1 SV=2 - [ITPR3_HUMAN]	303.9	6.48	1.092	1.005	0.847	0.981	0.807473
Q14566	DNA replication licensing factor MCM6 OS=Homo sapiens GN=MCM6 PE=1 SV=1 - [MCM6_HUMAN]	92.8	5.41	1.033	1.013	0.991	1.012	0.366727
Q14558	Phosphoribosyl pyrophosphate synthase-associated protein 1 OS=Homo sapiens GN=PRPSAP1 PE=1 SV=2 - [KPRA_HUMAN]	39.4	7.2	0.882	0.998	0.935	0.938	0.139717
Q14498	RNA-binding protein 39 OS=Homo sapiens GN=RBM39 PE=1 SV=2 - [RBM39_HUMAN]	59.3	10.1	0.962	1.003	0.982	0.982	0.209848
Q14444	Caprin-1 OS=Homo sapiens GN=CAPRIN1 PE=1 SV=2 - [CAPR1_HUMAN]	78.3	5.25	0.887	0.887	1.031	0.935	0.247132
Q14376	UDP-glucose 4-epimerase OS=Homo sapiens GN=GALE PE=1 SV=2 - [GALE_HUMAN]	38.3	6.73	1.006	0.916	0.954	0.959	0.188247
Q14353	Guanidinoacetate N-methyltransferase OS=Homo sapiens GN=GAMT PE=1 SV=1 - [GAMT_HUMAN]	26.3	6.14	0.983	0.918	1.037	0.979	0.580385
Q14344	Guanine nucleotide-binding protein subunit alpha-13 OS=Homo sapiens GN=GNA13 PE=1 SV=2 - [GNA13_HUMAN]	44	8	0.871	0.93	0.895	0.899	0.00408953
Q14320	Protein FAM50A OS=Homo sapiens GN=FAM50A PE=1 SV=2 - [FA50A_HUMAN]	40.2	6.83	1.06	1.116	1.05	1.075	0.0214264
Q14318	Peptidyl-prolyl cis-trans isomerase FKBP8 OS=Homo sapiens GN=FKBP8 PE=1 SV=2 - [FKBP8_HUMAN]	44.5	4.84	0.944	0.961	1.002	0.969	0.146098
Q14258	E3 ubiquitin/ISG15 ligase TRIM25 OS=Homo sapiens GN=TRIM25 PE=1 SV=2 - [TRI25_HUMAN]	70.9	8.09	0.987	0.966	0.949	0.967	0.0410454
Q14257	Reticulocalbin-2 OS=Homo sapiens GN=RCN2 PE=1 SV=1 - [RCN2_HUMAN]	36.9	4.4	0.98	0.981	1.03	0.997	0.864588
Q14254	Flotillin-2 OS=Homo sapiens GN=FLOT2 PE=1 SV=2 - [FLOT2_HUMAN]	47	5.25	0.859	0.962	0.903	0.908	0.0368143
Q14247	Src substrate cortactin OS=Homo sapiens GN=CTTN PE=1 SV=2 - [SRC8_HUMAN]	61.5	5.4	1.063	1.05	1.042	1.052	0.00107775
Q14241	Transcription elongation factor B polypeptide 3 OS=Homo sapiens GN=TCEB3 PE=1 SV=2 - [ELOA1_HUMAN]	89.9	9.57	0.586	0.573	0.783	0.647	0.00655618
Q14240	Eukaryotic initiation factor 4A-II OS=Homo sapiens GN=EIF4A2 PE=1 SV=2 - [IF4A2_HUMAN]	46.4	5.48	1.064	1.215	1.158	1.146	0.0296877
Q14232	Translation initiation factor eIF-2B subunit alpha OS=Homo sapiens GN=EIF2B1 PE=1 SV=1 - [EI2BA_HUMAN]	33.7	7.33	1.072	1.099	1.299	1.157	0.093868
Q14204	Cytoplasmic dynein 1 heavy chain 1 OS=Homo sapiens GN=DYNC1H1 PE=1 SV=5 - [DYHC1_HUMAN]	532.1	6.4	1.03	1.027	1.018	1.025	0.00227159
Q14203	Dynactin subunit 1 OS=Homo sapiens GN=DCTN1 PE=1 SV=3 - [DCTN1_HUMAN]	141.6	5.81	1.001	1.024	1.038	1.021	0.12338
Q14197	Peptidyl-tRNA hydrolase ICT1, mitochondrial OS=Homo sapiens GN=ICT1 PE=1 SV=1 - [ICT1_HUMAN]	23.6	10.07	0.971	1.046	1.041	1.019	0.469264
Q14192	Four and a half LIM domains protein 2 OS=Homo sapiens GN=FHL2 PE=1 SV=3 - [FHL2_HUMAN]	32.2	7.55	0.994	1.045	1.017	1.019	0.274263
Q14166	Tubulin--tyrosine ligase-like protein 12 OS=Homo sapiens GN=TTLL12 PE=1 SV=2 - [TTL12_HUMAN]	74.4	5.53	1.069	1.019	0.996	1.028	0.263638
Q14165	Malectin OS=Homo sapiens GN=MLEC PE=1 SV=1 - [MLEC_HUMAN]	32.2	5.41	1.024	0.969	0.881	0.958	0.37026
Q14160	Protein scribble homolog OS=Homo sapiens GN=SCRIB PE=1 SV=4 - [SCRIB_HUMAN]	174.8	5.07	1.054	0.956	0.925	0.978	0.607029
Q14157	Ubiquitin-associated protein 2-like OS=Homo sapiens GN=UBAP2L PE=1 SV=2 - [UBP2L_HUMAN]	114.5	7.11	1.011	0.939	1.003	0.984	0.529491
Q14152	Eukaryotic translation initiation factor 3 subunit A OS=Homo sapiens GN=EIF3A PE=1 SV=1 - [EIF3A_HUMAN]	166.5	6.79	1.03	1.061	1.048	1.046	0.00672017
Q14151	Scaffold attachment factor B2 OS=Homo sapiens GN=SAFB2 PE=1 SV=1 - [SAFB2_HUMAN]	107.4	6.16	0.984	0.969	1.071	1.008	0.813746
Q14146	Unhealthy ribosome biogenesis protein 2 homolog OS=Homo sapiens GN=URB2 PE=1 SV=2 - [URB2_HUMAN]	170.4	7.31	0.82	0.996	1.3	1.039	0.796362
Q14141	Septin-6 OS=Homo sapiens GN=SEPT6 PE=1 SV=4 - [SEPT6_HUMAN]	49.7	6.67	1.116	1.072	1.265	1.151	0.0609594
Q14137	Ribosome biogenesis protein BOP1 OS=Homo sapiens GN=BOP1 PE=1 SV=2 - [BOP1_HUMAN]	83.6	6.19	0.959	0.99	0.982	0.977	0.0685513
Q14126	Desmoglein-2 OS=Homo sapiens GN=DSG2 PE=1 SV=2 - [DSG2_HUMAN]	122.2	5.24	0.922	0.845	1.003	0.923	0.168114
Q14116	Interleukin-18 OS=Homo sapiens GN=IL18 PE=1 SV=1 - [IL18_HUMAN]	22.3	4.67	1.03	0.953	1.042	1.008	0.779922
Q14108	Lysosome membrane protein 2 OS=Homo sapiens GN=SCARB2 PE=1 SV=2 - [SCRB2_HUMAN]	54.3	5.14	0.939	0.851	0.903	0.898	0.0160456
Q14103	Heterogeneous nuclear ribonucleoprotein D0 OS=Homo sapiens GN=HNRNPD PE=1 SV=1 - [HNRPD_HUMAN]	38.4	7.81	1.068	1.08	1.07	1.073	4.01475e-05
Q14019	Coactosin-like protein OS=Homo sapiens GN=COTL1 PE=1 SV=3 - [COTL1_HUMAN]	15.9	5.67	1.098	1.097	1.076	1.09	0.000228773
Q14011	Cold-inducible RNA-binding protein OS=Homo sapiens GN=CIRBP PE=1 SV=1 - [CIRBP_HUMAN]	18.6	9.51	1.04	1.006	0.984	1.01	0.572471
Q14008	Cytoskeleton-associated protein 5 OS=Homo sapiens GN=CKAP5 PE=1 SV=3 - [CKAP5_HUMAN]	225.4	7.8	0.976	1.008	0.955	0.98	0.257442
Q13951	Core-binding factor subunit beta OS=Homo sapiens GN=CBFB PE=1 SV=2 - [PEBB_HUMAN]	21.5	6.6	0.924	0.889	0.994	0.936	0.10552
Q13907	Isopentenyl-diphosphate Delta-isomerase 1 OS=Homo sapiens GN=IDI1 PE=1 SV=2 - [IDI1_HUMAN]	26.3	6.34	1.026	1.069	1.035	1.043	0.0296687
Q13895	Bystin OS=Homo sapiens GN=BYSL PE=1 SV=3 - [BYST_HUMAN]	49.6	8.12	0.862	0.917	1.001	0.927	0.143799
Q13888	General transcription factor IIH subunit 2 OS=Homo sapiens GN=GTF2H2 PE=1 SV=1 - [TF2H2_HUMAN]	44.4	6.76	1.039	1.019	1.037	1.032	0.00760074
Q13885	Tubulin beta-2A chain OS=Homo sapiens GN=TUBB2A PE=1 SV=1 - [TBB2A_HUMAN]	49.9	4.89	1.063	1.191	1.046	1.1	0.0942031
Q13868	Exosome complex component RRP4 OS=Homo sapiens GN=EXOSC2 PE=1 SV=2 - [EXOS2_HUMAN]	32.8	7.5	0.933	0.835	0.969	0.912	0.0937403
Q13867	Bleomycin hydrolase OS=Homo sapiens GN=BLMH PE=1 SV=1 - [BLMH_HUMAN]	52.5	6.27	0.937	1.037	1.075	1.016	0.711728
Q13838	Spliceosome RNA helicase DDX39B OS=Homo sapiens GN=DDX39B PE=1 SV=1 - [DX39B_HUMAN]	49	5.67	1.101	1.098	1.036	1.078	0.0208775
Q13823	Nucleolar GTP-binding protein 2 OS=Homo sapiens GN=GNL2 PE=1 SV=1 - [NOG2_HUMAN]	83.6	9.25	0.841	0.84	1.064	0.915	0.317568
Q13813	Spectrin alpha chain, non-erythrocytic 1 OS=Homo sapiens GN=SPTAN1 PE=1 SV=3 - [SPTN1_HUMAN]	284.4	5.35	1.024	1.031	1.018	1.024	0.00292708
Q13765	Nascent polypeptide-associated complex subunit alpha OS=Homo sapiens GN=NACA PE=1 SV=1 - [NACA_HUMAN]	23.4	4.56	1.006	0.965	0.984	0.985	0.274153
Q13740	CD166 antigen OS=Homo sapiens GN=ALCAM PE=1 SV=2 - [CD166_HUMAN]	65.1	6.25	1.031	1.121	1.106	1.086	0.0366023
Q13724	Mannosyl-oligosaccharide glucosidase OS=Homo sapiens GN=MOGS PE=1 SV=5 - [MOGS_HUMAN]	91.9	8.9	0.95	0.956	1.02	0.975	0.33263
Q13685	Angio-associated migratory cell protein OS=Homo sapiens GN=AAMP PE=1 SV=2 - [AAMP_HUMAN]	46.7	4.42	1.104	1.094	0.954	1.051	0.354435
Q13671	Ras and Rab interactor 1 OS=Homo sapiens GN=RIN1 PE=1 SV=4 - [RIN1_HUMAN]	84	8.02	1.005	0.955	0.992	0.984	0.345589
Q13642	Four and a half LIM domains protein 1 OS=Homo sapiens GN=FHL1 PE=1 SV=4 - [FHL1_HUMAN]	36.2	8.97	1.053	1.065	1.026	1.048	0.0141208
Q13641	Trophoblast glycoprotein OS=Homo sapiens GN=TPBG PE=1 SV=1 - [TPBG_HUMAN]	46	6.83	0.934	0.98	1.512	1.142	0.486594
Q13637	Ras-related protein Rab-32 OS=Homo sapiens GN=RAB32 PE=1 SV=3 - [RAB32_HUMAN]	25	6.54	1.074	1.013	1.034	1.04	0.0872277
Q13636	Ras-related protein Rab-31 OS=Homo sapiens GN=RAB31 PE=1 SV=1 - [RAB31_HUMAN]	21.6	7.06	0.977	0.948	0.954	0.96	0.0103106
Q13630	GDP-L-fucose synthase OS=Homo sapiens GN=TSTA3 PE=1 SV=1 - [FCL_HUMAN]	35.9	6.6	1.009	0.953	1.079	1.014	0.726721
Q13625	Apoptosis-stimulating of p53 protein 2 OS=Homo sapiens GN=TP53BP2 PE=1 SV=2 - [ASPP2_HUMAN]	125.5	6.07	0.618	0.785	0.768	0.724	0.0064811
Q13620	Cullin-4B OS=Homo sapiens GN=CUL4B PE=1 SV=4 - [CUL4B_HUMAN]	103.9	7.37	0.983	0.982	1.008	0.991	0.34963
Q13619	Cullin-4A OS=Homo sapiens GN=CUL4A PE=1 SV=3 - [CUL4A_HUMAN]	87.6	8.13	0.992	1.079	0.899	0.99	0.856791
Q13618	Cullin-3 OS=Homo sapiens GN=CUL3 PE=1 SV=2 - [CUL3_HUMAN]	88.9	8.48	0.991	0.837	1.056	0.961	0.583596
Q13617	Cullin-2 OS=Homo sapiens GN=CUL2 PE=1 SV=2 - [CUL2_HUMAN]	86.9	6.92	1.012	0.903	0.999	0.971	0.451185
Q13616	Cullin-1 OS=Homo sapiens GN=CUL1 PE=1 SV=2 - [CUL1_HUMAN]	89.6	8	1.007	0.86	1.049	0.972	0.650652
Q13610	Periodic tryptophan protein 1 homolog OS=Homo sapiens GN=PWP1 PE=1 SV=1 - [PWP1_HUMAN]	55.8	4.77	0.85	1.2	1.069	1.04	0.71742
Q13601	KRR1 small subunit processome component homolog OS=Homo sapiens GN=KRR1 PE=1 SV=4 - [KRR1_HUMAN]	43.6	9.77	0.999	0.99	0.935	0.975	0.274066
Q13596	Sorting nexin-1 OS=Homo sapiens GN=SNX1 PE=1 SV=3 - [SNX1_HUMAN]	59	5.15	1.04	1.075	1.086	1.067	0.00845444
Q13595	Transformer-2 protein homolog alpha OS=Homo sapiens GN=TRA2A PE=1 SV=1 - [TRA2A_HUMAN]	32.7	11.27	1.02	0.951	1.01	0.994	0.783244
Q13573	SNW domain-containing protein 1 OS=Homo sapiens GN=SNW1 PE=1 SV=1 - [SNW1_HUMAN]	61.5	9.52	0.984	1.013	0.971	0.989	0.438656
Q13564	NEDD8-activating enzyme E1 regulatory subunit OS=Homo sapiens GN=NAE1 PE=1 SV=1 - [ULA1_HUMAN]	60.2	5.4	0.94	0.838	1.018	0.932	0.261964
Q13561	Dynactin subunit 2 OS=Homo sapiens GN=DCTN2 PE=1 SV=4 - [DCTN2_HUMAN]	44.2	5.21	1.008	1.037	1.013	1.019	0.096885
Q13557	Calcium/calmodulin-dependent protein kinase type II subunit delta OS=Homo sapiens GN=CAMK2D PE=1 SV=3 - [KCC2D_HUMAN]	56.3	7.25	1.038	1.053	1.018	1.036	0.0230871
Q13555	Calcium/calmodulin-dependent protein kinase type II subunit gamma OS=Homo sapiens GN=CAMK2G PE=1 SV=3 - [KCC2G_HUMAN]	62.6	7.83	1.112	1.182	1.193	1.162	0.00306167
Q13547	Histone deacetylase 1 OS=Homo sapiens GN=HDAC1 PE=1 SV=1 - [HDAC1_HUMAN]	55.1	5.48	1.07	1.043	1.023	1.045	0.0291335
Q13546	Receptor-interacting serine/threonine-protein kinase 1 OS=Homo sapiens GN=RIPK1 PE=1 SV=3 - [RIPK1_HUMAN]	75.9	6.33	1.099	1.085	0.93	1.038	0.521523
Q13541	Eukaryotic translation initiation factor 4E-binding protein 1 OS=Homo sapiens GN=EIF4EBP1 PE=1 SV=3 - [4EBP1_HUMAN]	12.6	5.48	0.739	0.731	0.949	0.806	0.0533421
Q13526	Peptidyl-prolyl cis-trans isomerase NIMA-interacting 1 OS=Homo sapiens GN=PIN1 PE=1 SV=1 - [PIN1_HUMAN]	18.2	8.82	1.029	1.059	1.077	1.055	0.0171235
Q13523	Serine/threonine-protein kinase PRP4 homolog OS=Homo sapiens GN=PRPF4B PE=1 SV=3 - [PRP4B_HUMAN]	116.9	10.26	0.977	1.075	1.021	1.024	0.438945
Q13510	Acid ceramidase OS=Homo sapiens GN=ASAH1 PE=1 SV=5 - [ASAH1_HUMAN]	44.6	7.62	1.15	0.975	1.022	1.049	0.401777
Q13509	Tubulin beta-3 chain OS=Homo sapiens GN=TUBB3 PE=1 SV=2 - [TBB3_HUMAN]	50.4	4.93	1.091	1.12	1.063	1.091	0.00515553
Q13505	Metaxin-1 OS=Homo sapiens GN=MTX1 PE=1 SV=2 - [MTX1_HUMAN]	51.4	9.79	0.909	0.929	1.022	0.953	0.251182
Q13501	Sequestosome-1 OS=Homo sapiens GN=SQSTM1 PE=1 SV=1 - [SQSTM_HUMAN]	47.7	5.22	0.997	0.679	0.84	0.839	0.153678
Q13492	Phosphatidylinositol-binding clathrin assembly protein OS=Homo sapiens GN=PICALM PE=1 SV=2 - [PICAL_HUMAN]	70.7	7.9	0.906	1.034	0.878	0.939	0.275065
Q13464	Rho-associated protein kinase 1 OS=Homo sapiens GN=ROCK1 PE=1 SV=1 - [ROCK1_HUMAN]	158.1	5.9	0.889	1.093	1.003	0.995	0.936563
Q13459	Unconventional myosin-IXb OS=Homo sapiens GN=MYO9B PE=1 SV=3 - [MYO9B_HUMAN]	243.2	8.75	0.959	0.96	0.963	0.961	5.19776e-06
Q13451	Peptidyl-prolyl cis-trans isomerase FKBP5 OS=Homo sapiens GN=FKBP5 PE=1 SV=2 - [FKBP5_HUMAN]	51.2	5.9	1.003	1.031	1.058	1.031	0.125614
Q13443	Disintegrin and metalloproteinase domain-containing protein 9 OS=Homo sapiens GN=ADAM9 PE=1 SV=1 - [ADAM9_HUMAN]	90.5	7.52	0.894	0.957	0.925	0.925	0.0147873
Q13442	28 kDa heat- and acid-stable phosphoprotein OS=Homo sapiens GN=PDAP1 PE=1 SV=1 - [HAP28_HUMAN]	20.6	8.87	0.987	0.953	0.993	0.978	0.147398
Q13439	Golgin subfamily A member 4 OS=Homo sapiens GN=GOLGA4 PE=1 SV=1 - [GOGA4_HUMAN]	261	5.39	0.819	0.788	0.997	0.868	0.112584
Q13435	Splicing factor 3B subunit 2 OS=Homo sapiens GN=SF3B2 PE=1 SV=2 - [SF3B2_HUMAN]	100.2	5.67	1.075	1.032	1.013	1.04	0.0946286
Q13428	Treacle protein OS=Homo sapiens GN=TCOF1 PE=1 SV=3 - [TCOF_HUMAN]	152	9.04	0.933	0.944	0.983	0.953	0.0370624
Q13426	DNA repair protein XRCC4 OS=Homo sapiens GN=XRCC4 PE=1 SV=2 - [XRCC4_HUMAN]	38.3	4.98	0.877	1.063	1.035	0.992	0.892519
Q13423	NAD(P) transhydrogenase, mitochondrial OS=Homo sapiens GN=NNT PE=1 SV=3 - [NNTM_HUMAN]	113.8	8.09	0.993	0.975	0.957	0.975	0.0739039
Q13418	Integrin-linked protein kinase OS=Homo sapiens GN=ILK PE=1 SV=2 - [ILK_HUMAN]	51.4	8.07	1.043	1.068	1.025	1.045	0.0220415
Q13409	Cytoplasmic dynein 1 intermediate chain 2 OS=Homo sapiens GN=DYNC1I2 PE=1 SV=3 - [DC1I2_HUMAN]	71.4	5.2	1.029	1.01	1.026	1.022	0.0213158
Q13405	39S ribosomal protein L49, mitochondrial OS=Homo sapiens GN=MRPL49 PE=1 SV=1 - [RM49_HUMAN]	19.2	9.45	1.047	1.089	1.022	1.053	0.0544166
Q13404	Ubiquitin-conjugating enzyme E2 variant 1 OS=Homo sapiens GN=UBE2V1 PE=1 SV=2 - [UB2V1_HUMAN]	16.5	7.93	0.93	1.093	1.062	1.028	0.601045
Q13363	C-terminal-binding protein 1 OS=Homo sapiens GN=CTBP1 PE=1 SV=2 - [CTBP1_HUMAN]	47.5	6.77	1.006	1.011	0.997	1.005	0.318172
Q13362	Serine/threonine-protein phosphatase 2A 56 kDa regulatory subunit gamma isoform OS=Homo sapiens GN=PPP2R5C PE=1 SV=3 - [2A5G_HUMAN]	61	6.87	1.036	1.219	0.887	1.047	0.64784
Q13356	Peptidyl-prolyl cis-trans isomerase-like 2 OS=Homo sapiens GN=PPIL2 PE=1 SV=1 - [PPIL2_HUMAN]	58.8	8.78	0.975	0.85	0.996	0.94	0.260579
Q13347	Eukaryotic translation initiation factor 3 subunit I OS=Homo sapiens GN=EIF3I PE=1 SV=1 - [EIF3I_HUMAN]	36.5	5.64	1.055	1.089	1.046	1.063	0.00841877
Q13315	Serine-protein kinase ATM OS=Homo sapiens GN=ATM PE=1 SV=3 - [ATM_HUMAN]	350.5	6.81	1.015	0.898	0.982	0.965	0.371788
Q13310	Polyadenylate-binding protein 4 OS=Homo sapiens GN=PABPC4 PE=1 SV=1 - [PABP4_HUMAN]	70.7	9.26	1.032	1.036	1.023	1.03	0.00139496
Q13308	Inactive tyrosine-protein kinase 7 OS=Homo sapiens GN=PTK7 PE=1 SV=2 - [PTK7_HUMAN]	118.3	7.09	0.892	0.953	0.931	0.925	0.013847
Q13283	Ras GTPase-activating protein-binding protein 1 OS=Homo sapiens GN=G3BP1 PE=1 SV=1 - [G3BP1_HUMAN]	52.1	5.52	0.978	1.054	1.023	1.018	0.452723
Q13263	Transcription intermediary factor 1-beta OS=Homo sapiens GN=TRIM28 PE=1 SV=5 - [TIF1B_HUMAN]	88.5	5.77	1.048	1.056	1.009	1.038	0.0604005
Q13247	Serine/arginine-rich splicing factor 6 OS=Homo sapiens GN=SRSF6 PE=1 SV=2 - [SRSF6_HUMAN]	39.6	11.43	1.188	0.895	1.009	1.031	0.737307
Q13243	Serine/arginine-rich splicing factor 5 OS=Homo sapiens GN=SRSF5 PE=1 SV=1 - [SRSF5_HUMAN]	31.2	11.59	0.985	1.002	1.086	1.024	0.479293
Q13242	Serine/arginine-rich splicing factor 9 OS=Homo sapiens GN=SRSF9 PE=1 SV=1 - [SRSF9_HUMAN]	25.5	8.65	0.989	1.063	1.06	1.037	0.197506
Q13217	DnaJ homolog subfamily C member 3 OS=Homo sapiens GN=DNAJC3 PE=1 SV=1 - [DNJC3_HUMAN]	57.5	6.15	1.018	1.038	1.043	1.033	0.0124404
Q13200	26S proteasome non-ATPase regulatory subunit 2 OS=Homo sapiens GN=PSMD2 PE=1 SV=3 - [PSMD2_HUMAN]	100.1	5.2	1.046	1.085	1.05	1.06	0.00821622
Q13188	Serine/threonine-protein kinase 3 OS=Homo sapiens GN=STK3 PE=1 SV=2 - [STK3_HUMAN]	56.3	5.24	1.107	1.022	0.931	1.02	0.713975
Q13185	Chromobox protein homolog 3 OS=Homo sapiens GN=CBX3 PE=1 SV=4 - [CBX3_HUMAN]	20.8	5.33	1.06	1.124	1.061	1.082	0.0181796
Q13177	Serine/threonine-protein kinase PAK 2 OS=Homo sapiens GN=PAK2 PE=1 SV=3 - [PAK2_HUMAN]	58	5.96	1.079	1.06	1.07	1.07	0.000221696
Q13162	Peroxiredoxin-4 OS=Homo sapiens GN=PRDX4 PE=1 SV=1 - [PRDX4_HUMAN]	30.5	6.29	1.129	1.093	1.085	1.102	0.00163872
Q13155	Aminoacyl tRNA synthase complex-interacting multifunctional protein 2 OS=Homo sapiens GN=AIMP2 PE=1 SV=2 - [AIMP2_HUMAN]	35.3	8.22	1.023	1.061	1.031	1.038	0.0295369
Q13153	Serine/threonine-protein kinase PAK 1 OS=Homo sapiens GN=PAK1 PE=1 SV=2 - [PAK1_HUMAN]	60.6	5.76	1.089	1.03	0.994	1.038	0.245358
Q13151	Heterogeneous nuclear ribonucleoprotein A0 OS=Homo sapiens GN=HNRNPA0 PE=1 SV=1 - [ROA0_HUMAN]	30.8	9.29	1.038	1.058	0.999	1.032	0.141566
Q13148	TAR DNA-binding protein 43 OS=Homo sapiens GN=TARDBP PE=1 SV=1 - [TADBP_HUMAN]	44.7	6.19	1.041	1.154	1.071	1.089	0.0585746
Q13144	Translation initiation factor eIF-2B subunit epsilon OS=Homo sapiens GN=EIF2B5 PE=1 SV=3 - [EI2BE_HUMAN]	80.3	5.08	0.857	0.891	1.124	0.957	0.637874
Q13136	Liprin-alpha-1 OS=Homo sapiens GN=PPFIA1 PE=1 SV=1 - [LIPA1_HUMAN]	135.7	6.29	0.898	1.045	0.918	0.954	0.371082
Q13131	5'-AMP-activated protein kinase catalytic subunit alpha-1 OS=Homo sapiens GN=PRKAA1 PE=1 SV=4 - [AAPK1_HUMAN]	64	8.12	0.937	0.924	1.075	0.979	0.681623
Q13126	S-methyl-5'-thioadenosine phosphorylase OS=Homo sapiens GN=MTAP PE=1 SV=2 - [MTAP_HUMAN]	31.2	7.18	0.98	1.009	0.992	0.994	0.493444
Q13123	Protein Red OS=Homo sapiens GN=IK PE=1 SV=3 - [RED_HUMAN]	65.6	6.64	1.02	0.964	1.037	1.007	0.766806
Q13098	COP9 signalosome complex subunit 1 OS=Homo sapiens GN=GPS1 PE=1 SV=4 - [CSN1_HUMAN]	55.5	6.74	1.054	0.887	1.026	0.989	0.841722
Q13085	Acetyl-CoA carboxylase 1 OS=Homo sapiens GN=ACACA PE=1 SV=2 - [ACACA_HUMAN]	265.4	6.37	1.083	1.017	0.971	1.024	0.506866
Q13084	39S ribosomal protein L28, mitochondrial OS=Homo sapiens GN=MRPL28 PE=1 SV=4 - [RM28_HUMAN]	30.1	8.29	1.018	0.882	0.967	0.956	0.326311
Q13057	Bifunctional coenzyme A synthase OS=Homo sapiens GN=COASY PE=1 SV=4 - [COASY_HUMAN]	62.3	6.99	0.922	1.118	1.034	1.025	0.686349
Q13045	Protein flightless-1 homolog OS=Homo sapiens GN=FLII PE=1 SV=2 - [FLII_HUMAN]	144.7	6.05	0.936	0.995	0.971	0.967	0.129198
Q13043	Serine/threonine-protein kinase 4 OS=Homo sapiens GN=STK4 PE=1 SV=2 - [STK4_HUMAN]	55.6	5.07	1.059	1.118	1.049	1.075	0.0249106
Q13033	Striatin-3 OS=Homo sapiens GN=STRN3 PE=1 SV=3 - [STRN3_HUMAN]	87.2	5.36	1.043	0.874	1.056	0.991	0.885414
Q13011	Delta(3,5)-Delta(2,4)-dienoyl-CoA isomerase, mitochondrial OS=Homo sapiens GN=ECH1 PE=1 SV=2 - [ECH1_HUMAN]	35.8	8	0.986	1.048	0.987	1.007	0.749963
Q12996	Cleavage stimulation factor subunit 3 OS=Homo sapiens GN=CSTF3 PE=1 SV=1 - [CSTF3_HUMAN]	82.9	8.12	0.94	0.999	1.011	0.983	0.489807
Q12979	Active breakpoint cluster region-related protein OS=Homo sapiens GN=ABR PE=2 SV=2 - [ABR_HUMAN]	97.5	6.55	0.902	0.982	1.034	0.973	0.515793
Q12972	Nuclear inhibitor of protein phosphatase 1 OS=Homo sapiens GN=PPP1R8 PE=1 SV=2 - [PP1R8_HUMAN]	38.5	7.37	1.075	1.078	0.963	1.039	0.364661
Q12965	Unconventional myosin-Ie OS=Homo sapiens GN=MYO1E PE=1 SV=2 - [MYO1E_HUMAN]	127	8.92	0.955	0.814	0.991	0.92	0.212666
Q12933	TNF receptor-associated factor 2 OS=Homo sapiens GN=TRAF2 PE=1 SV=2 - [TRAF2_HUMAN]	55.8	7.53	0.941	0.84	0.806	0.862	0.0273813
Q12931	Heat shock protein 75 kDa, mitochondrial OS=Homo sapiens GN=TRAP1 PE=1 SV=3 - [TRAP1_HUMAN]	80.1	8.21	0.995	1.05	1.028	1.024	0.202548
Q12929	Epidermal growth factor receptor kinase substrate 8 OS=Homo sapiens GN=EPS8 PE=1 SV=1 - [EPS8_HUMAN]	91.8	7.5	1.064	0.978	0.948	0.997	0.928221
Q12913	Receptor-type tyrosine-protein phosphatase eta OS=Homo sapiens GN=PTPRJ PE=1 SV=3 - [PTPRJ_HUMAN]	145.9	5.58	0.876	0.96	0.912	0.916	0.0259979
Q12907	Vesicular integral-membrane protein VIP36 OS=Homo sapiens GN=LMAN2 PE=1 SV=1 - [LMAN2_HUMAN]	40.2	6.95	1.084	1.036	1.078	1.066	0.0119591
Q12906	Interleukin enhancer-binding factor 3 OS=Homo sapiens GN=ILF3 PE=1 SV=3 - [ILF3_HUMAN]	95.3	8.76	1.063	1.092	1.01	1.055	0.0837645
Q12905	Interleukin enhancer-binding factor 2 OS=Homo sapiens GN=ILF2 PE=1 SV=2 - [ILF2_HUMAN]	43	5.26	1.114	1.094	1.043	1.084	0.0167017
Q12904	Aminoacyl tRNA synthase complex-interacting multifunctional protein 1 OS=Homo sapiens GN=AIMP1 PE=1 SV=2 - [AIMP1_HUMAN]	34.3	8.43	1.039	1.099	1.033	1.057	0.0538093
Q12899	Tripartite motif-containing protein 26 OS=Homo sapiens GN=TRIM26 PE=2 SV=1 - [TRI26_HUMAN]	62.1	5.03	1.048	1.345	1.159	1.184	0.100926
Q12893	Transmembrane protein 115 OS=Homo sapiens GN=TMEM115 PE=1 SV=1 - [TM115_HUMAN]	38.2	8.16	0.851	0.812	0.959	0.874	0.0456589
Q12888	Tumor suppressor p53-binding protein 1 OS=Homo sapiens GN=TP53BP1 PE=1 SV=2 - [TP53B_HUMAN]	213.4	4.7	1.058	0.978	0.971	1.002	0.937382
Q12874	Splicing factor 3A subunit 3 OS=Homo sapiens GN=SF3A3 PE=1 SV=1 - [SF3A3_HUMAN]	58.8	5.38	1.029	1.073	0.981	1.028	0.356487
Q12849	G-rich sequence factor 1 OS=Homo sapiens GN=GRSF1 PE=1 SV=3 - [GRSF1_HUMAN]	53.1	6.19	1.018	1.053	1.033	1.035	0.0267924
Q12800	Alpha-globin transcription factor CP2 OS=Homo sapiens GN=TFCP2 PE=1 SV=2 - [TFCP2_HUMAN]	57.2	5.8	0.973	1.223	1.01	1.069	0.427858
Q12797	Aspartyl/asparaginyl beta-hydroxylase OS=Homo sapiens GN=ASPH PE=1 SV=3 - [ASPH_HUMAN]	85.8	5.01	0.967	0.926	0.997	0.963	0.14936
Q12792	Twinfilin-1 OS=Homo sapiens GN=TWF1 PE=1 SV=3 - [TWF1_HUMAN]	40.3	6.96	1.12	1.096	1.031	1.082	0.0363284
Q12788	Transducin beta-like protein 3 OS=Homo sapiens GN=TBL3 PE=1 SV=2 - [TBL3_HUMAN]	89	6.9	0.909	0.926	1.022	0.952	0.246877
Q12769	Nuclear pore complex protein Nup160 OS=Homo sapiens GN=NUP160 PE=1 SV=3 - [NU160_HUMAN]	162	5.5	1.017	0.986	1.016	1.006	0.567224
Q12768	WASH complex subunit strumpellin OS=Homo sapiens GN=KIAA0196 PE=1 SV=1 - [STRUM_HUMAN]	134.2	6.98	0.954	1.036	1.105	1.032	0.508277
Q12765	Secernin-1 OS=Homo sapiens GN=SCRN1 PE=1 SV=2 - [SCRN1_HUMAN]	46.4	4.75	0.987	0.956	0.984	0.976	0.0693155
Q10713	Mitochondrial-processing peptidase subunit alpha OS=Homo sapiens GN=PMPCA PE=1 SV=2 - [MPPA_HUMAN]	58.2	6.92	1.021	1.042	0.975	1.013	0.556863
Q10570	Cleavage and polyadenylation specificity factor subunit 1 OS=Homo sapiens GN=CPSF1 PE=1 SV=2 - [CPSF1_HUMAN]	160.8	6.4	1.036	0.991	0.963	0.997	0.883023
Q10567	AP-1 complex subunit beta-1 OS=Homo sapiens GN=AP1B1 PE=1 SV=2 - [AP1B1_HUMAN]	104.6	5.06	0.908	0.949	1.052	0.97	0.517933
Q10471	Polypeptide N-acetylgalactosaminyltransferase 2 OS=Homo sapiens GN=GALNT2 PE=1 SV=1 - [GALT2_HUMAN]	64.7	8.35	0.991	0.925	0.974	0.963	0.137469
Q0VDF9	Heat shock 70 kDa protein 14 OS=Homo sapiens GN=HSPA14 PE=1 SV=1 - [HSP7E_HUMAN]	54.8	5.59	1.019	1.102	1.118	1.08	0.0602731
Q0PNE2	Elongator complex protein 6 OS=Homo sapiens GN=ELP6 PE=1 SV=1 - [ELP6_HUMAN]	29.8	6.84	0.935	1.304	1.06	1.1	0.409707
Q09666	Neuroblast differentiation-associated protein AHNAK OS=Homo sapiens GN=AHNAK PE=1 SV=2 - [AHNK_HUMAN]	628.7	6.15	1.056	1.055	1.033	1.048	0.00306934
Q09161	Nuclear cap-binding protein subunit 1 OS=Homo sapiens GN=NCBP1 PE=1 SV=1 - [NCBP1_HUMAN]	91.8	6.43	1.115	1.012	0.993	1.04	0.350755
Q09028	Histone-binding protein RBBP4 OS=Homo sapiens GN=RBBP4 PE=1 SV=3 - [RBBP4_HUMAN]	47.6	4.89	1.012	1.023	0.99	1.008	0.438766
Q08J23	tRNA (cytosine(34)-C(5))-methyltransferase OS=Homo sapiens GN=NSUN2 PE=1 SV=2 - [NSUN2_HUMAN]	86.4	6.77	1.005	1.073	1.006	1.028	0.281306
Q08AM6	Protein VAC14 homolog OS=Homo sapiens GN=VAC14 PE=1 SV=1 - [VAC14_HUMAN]	87.9	6.13	0.987	0.967	0.897	0.95	0.142823
Q08945	FACT complex subunit SSRP1 OS=Homo sapiens GN=SSRP1 PE=1 SV=1 - [SSRP1_HUMAN]	81	6.87	1.08	1.101	1.088	1.09	0.000126191
Q08752	Peptidyl-prolyl cis-trans isomerase D OS=Homo sapiens GN=PPID PE=1 SV=3 - [PPID_HUMAN]	40.7	7.21	1.039	1.076	1.06	1.058	0.00552515
Q08378	Golgin subfamily A member 3 OS=Homo sapiens GN=GOLGA3 PE=1 SV=2 - [GOGA3_HUMAN]	167.3	5.44	0.961	0.853	0.942	0.919	0.0709555
Q08257	Quinone oxidoreductase OS=Homo sapiens GN=CRYZ PE=1 SV=1 - [QOR_HUMAN]	35.2	8.44	1.087	1.03	0.995	1.037	0.236182
Q08211	ATP-dependent RNA helicase A OS=Homo sapiens GN=DHX9 PE=1 SV=4 - [DHX9_HUMAN]	140.9	6.84	0.99	1.041	1.033	1.021	0.24919
Q08209	Serine/threonine-protein phosphatase 2B catalytic subunit alpha isoform OS=Homo sapiens GN=PPP3CA PE=1 SV=1 - [PP2BA_HUMAN]	58.7	5.86	0.937	1.024	1.007	0.989	0.70915
Q08170	Serine/arginine-rich splicing factor 4 OS=Homo sapiens GN=SRSF4 PE=1 SV=2 - [SRSF4_HUMAN]	56.6	11.52	1.025	1.085	0.997	1.036	0.241392
Q07960	Rho GTPase-activating protein 1 OS=Homo sapiens GN=ARHGAP1 PE=1 SV=1 - [RHG01_HUMAN]	50.4	6.29	1.048	1	1.013	1.02	0.229007
Q07955	Serine/arginine-rich splicing factor 1 OS=Homo sapiens GN=SRSF1 PE=1 SV=2 - [SRSF1_HUMAN]	27.7	10.36	1.02	1.07	1.03	1.04	0.0588852
Q07866	Kinesin light chain 1 OS=Homo sapiens GN=KLC1 PE=1 SV=2 - [KLC1_HUMAN]	65.3	6.2	1.053	0.917	1.047	1.006	0.904532
Q07812	Apoptosis regulator BAX OS=Homo sapiens GN=BAX PE=1 SV=1 - [BAX_HUMAN]	21.2	5.22	0.898	0.933	1.02	0.95	0.242724
Q07666	KH domain-containing, RNA-binding, signal transduction-associated protein 1 OS=Homo sapiens GN=KHDRBS1 PE=1 SV=1 - [KHDR1_HUMAN]	48.2	8.66	1.046	1.063	1.04	1.05	0.00196124
Q07157	Tight junction protein ZO-1 OS=Homo sapiens GN=TJP1 PE=1 SV=3 - [ZO1_HUMAN]	195.3	6.7	0.963	0.952	1.073	0.996	0.922514
Q07065	Cytoskeleton-associated protein 4 OS=Homo sapiens GN=CKAP4 PE=1 SV=2 - [CKAP4_HUMAN]	66	5.92	0.936	0.791	0.961	0.896	0.121207
Q07021	Complement component 1 Q subcomponent-binding protein, mitochondrial OS=Homo sapiens GN=C1QBP PE=1 SV=1 - [C1QBP_HUMAN]	31.3	4.84	1.021	1.053	1.051	1.042	0.015786
Q07020	60S ribosomal protein L18 OS=Homo sapiens GN=RPL18 PE=1 SV=2 - [RL18_HUMAN]	21.6	11.72	1.064	1.021	0.994	1.026	0.265961
Q06830	Peroxiredoxin-1 OS=Homo sapiens GN=PRDX1 PE=1 SV=1 - [PRDX1_HUMAN]	22.1	8.13	1.036	1.062	1.021	1.04	0.0296004
Q06787	Fragile X mental retardation protein 1 OS=Homo sapiens GN=FMR1 PE=1 SV=1 - [FMR1_HUMAN]	71.1	7.42	1.031	0.924	0.992	0.982	0.602208
Q06546	GA-binding protein alpha chain OS=Homo sapiens GN=GABPA PE=1 SV=1 - [GABPA_HUMAN]	51.3	4.97	1.103	0.911	0.999	1.004	0.941505
Q06323	Proteasome activator complex subunit 1 OS=Homo sapiens GN=PSME1 PE=1 SV=1 - [PSME1_HUMAN]	28.7	6.02	1.098	1.109	1.101	1.103	6.23057e-06
Q06265	Exosome complex component RRP45 OS=Homo sapiens GN=EXOSC9 PE=1 SV=3 - [EXOS9_HUMAN]	48.9	5.29	1.099	0.958	0.951	1.003	0.958541
Q06210	Glutamine--fructose-6-phosphate aminotransferase [isomerizing] 1 OS=Homo sapiens GN=GFPT1 PE=1 SV=3 - [GFPT1_HUMAN]	78.8	7.11	0.927	0.943	0.976	0.949	0.0236204
Q06203	Amidophosphoribosyltransferase OS=Homo sapiens GN=PPAT PE=1 SV=1 - [PUR1_HUMAN]	57.4	6.76	0.953	0.969	1.016	0.979	0.33576
Q06124	Tyrosine-protein phosphatase non-receptor type 11 OS=Homo sapiens GN=PTPN11 PE=1 SV=2 - [PTN11_HUMAN]	68.4	7.3	1.058	1.033	1.011	1.034	0.0664641
Q05682	Caldesmon OS=Homo sapiens GN=CALD1 PE=1 SV=3 - [CALD1_HUMAN]	93.2	5.66	1.029	0.967	1.023	1.006	0.764428
Q05639	Elongation factor 1-alpha 2 OS=Homo sapiens GN=EEF1A2 PE=1 SV=1 - [EF1A2_HUMAN]	50.4	9.03	1.076	1.051	1.009	1.045	0.0812155
Q05519	Serine/arginine-rich splicing factor 11 OS=Homo sapiens GN=SRSF11 PE=1 SV=1 - [SRS11_HUMAN]	53.5	10.52	1.028	1.038	1.087	1.051	0.0489319
Q05397	Focal adhesion kinase 1 OS=Homo sapiens GN=PTK2 PE=1 SV=2 - [FAK1_HUMAN]	119.2	6.62	1.011	1.076	1.031	1.039	0.110142
Q05209	Tyrosine-protein phosphatase non-receptor type 12 OS=Homo sapiens GN=PTPN12 PE=1 SV=3 - [PTN12_HUMAN]	88.1	5.62	1.035	1.018	0.941	0.998	0.948183
Q04941	Proteolipid protein 2 OS=Homo sapiens GN=PLP2 PE=1 SV=1 - [PLP2_HUMAN]	16.7	7.24	0.976	1.02	1.045	1.014	0.535185
Q04917	14-3-3 protein eta OS=Homo sapiens GN=YWHAH PE=1 SV=4 - [1433F_HUMAN]	28.2	4.84	1.05	0.967	1.037	1.018	0.523422
Q04837	Single-stranded DNA-binding protein, mitochondrial OS=Homo sapiens GN=SSBP1 PE=1 SV=1 - [SSBP_HUMAN]	17.2	9.6	0.947	1.001	1.01	0.986	0.51598
Q04760	Lactoylglutathione lyase OS=Homo sapiens GN=GLO1 PE=1 SV=4 - [LGUL_HUMAN]	20.8	5.31	1.099	1.137	1.032	1.089	0.0436579
Q04637	Eukaryotic translation initiation factor 4 gamma 1 OS=Homo sapiens GN=EIF4G1 PE=1 SV=4 - [IF4G1_HUMAN]	175.4	5.33	0.965	1.011	0.995	0.99	0.513025
Q04446	1,4-alpha-glucan-branching enzyme OS=Homo sapiens GN=GBE1 PE=1 SV=3 - [GLGB_HUMAN]	80.4	6.32	1.065	1.056	1.008	1.043	0.0719418
Q04323	UBX domain-containing protein 1 OS=Homo sapiens GN=UBXN1 PE=1 SV=2 - [UBXN1_HUMAN]	33.3	5.25	0.995	1.096	1.072	1.054	0.14908
Q04206	Transcription factor p65 OS=Homo sapiens GN=RELA PE=1 SV=2 - [TF65_HUMAN]	60.2	5.68	0.863	0.968	0.978	0.936	0.158496
Q03701	CCAAT/enhancer-binding protein zeta OS=Homo sapiens GN=CEBPZ PE=1 SV=3 - [CEBPZ_HUMAN]	120.9	5.94	0.964	1.076	1.064	1.035	0.384131
Q03252	Lamin-B2 OS=Homo sapiens GN=LMNB2 PE=1 SV=3 - [LMNB2_HUMAN]	67.6	5.35	0.992	0.987	0.988	0.989	0.0019709
Q03154	Aminoacylase-1 OS=Homo sapiens GN=ACY1 PE=1 SV=1 - [ACY1_HUMAN]	45.9	6.18	0.908	0.834	0.938	0.893	0.02602
Q03135	Caveolin-1 OS=Homo sapiens GN=CAV1 PE=1 SV=4 - [CAV1_HUMAN]	20.5	6.02	0.994	1.016	1.07	1.027	0.303
Q03001	Dystonin OS=Homo sapiens GN=DST PE=1 SV=4 - [DYST_HUMAN]	860.1	5.25	0.973	0.972	1.134	1.026	0.650341
Q02978	Mitochondrial 2-oxoglutarate/malate carrier protein OS=Homo sapiens GN=SLC25A11 PE=1 SV=3 - [M2OM_HUMAN]	34	9.91	1.143	1.041	1.022	1.069	0.141599
Q02952	A-kinase anchor protein 12 OS=Homo sapiens GN=AKAP12 PE=1 SV=4 - [AKA12_HUMAN]	191.4	4.41	1.016	1.012	1.033	1.02	0.0342347
Q02880	DNA topoisomerase 2-beta OS=Homo sapiens GN=TOP2B PE=1 SV=3 - [TOP2B_HUMAN]	183.2	8	0.96	0.933	0.919	0.937	0.00647969
Q02878	60S ribosomal protein L6 OS=Homo sapiens GN=RPL6 PE=1 SV=3 - [RL6_HUMAN]	32.7	10.58	1.034	1.237	1.093	1.121	0.114469
Q02818	Nucleobindin-1 OS=Homo sapiens GN=NUCB1 PE=1 SV=4 - [NUCB1_HUMAN]	53.8	5.25	0.975	0.99	1.036	1	0.986377
Q02809	Procollagen-lysine,2-oxoglutarate 5-dioxygenase 1 OS=Homo sapiens GN=PLOD1 PE=1 SV=2 - [PLOD1_HUMAN]	83.5	6.95	0.884	0.94	0.861	0.895	0.0110249
Q02790	Peptidyl-prolyl cis-trans isomerase FKBP4 OS=Homo sapiens GN=FKBP4 PE=1 SV=3 - [FKBP4_HUMAN]	51.8	5.43	1.055	1.065	0.996	1.039	0.146899
Q02750	Dual specificity mitogen-activated protein kinase kinase 1 OS=Homo sapiens GN=MAP2K1 PE=1 SV=2 - [MP2K1_HUMAN]	43.4	6.62	1.111	1.041	0.955	1.036	0.473401
Q02543	60S ribosomal protein L18a OS=Homo sapiens GN=RPL18A PE=1 SV=2 - [RL18A_HUMAN]	20.7	10.71	0.798	0.994	0.907	0.9	0.151514
Q02241	Kinesin-like protein KIF23 OS=Homo sapiens GN=KIF23 PE=1 SV=3 - [KIF23_HUMAN]	110	8.51	0.978	1.058	1.047	1.028	0.331115
Q02218	2-oxoglutarate dehydrogenase, mitochondrial OS=Homo sapiens GN=OGDH PE=1 SV=3 - [ODO1_HUMAN]	115.9	6.86	1.02	1.059	1.021	1.033	0.0602542
Q02127	Dihydroorotate dehydrogenase (quinone), mitochondrial OS=Homo sapiens GN=DHODH PE=1 SV=3 - [PYRD_HUMAN]	42.8	9.67	1.044	0.948	0.959	0.984	0.618825
Q01970	1-phosphatidylinositol 4,5-bisphosphate phosphodiesterase beta-3 OS=Homo sapiens GN=PLCB3 PE=1 SV=2 - [PLCB3_HUMAN]	138.7	5.9	0.925	0.959	0.9	0.928	0.0135744
Q01844	RNA-binding protein EWS OS=Homo sapiens GN=EWSR1 PE=1 SV=1 - [EWS_HUMAN]	68.4	9.33	0.918	0.949	0.97	0.946	0.0228102
Q01813	6-phosphofructokinase type C OS=Homo sapiens GN=PFKP PE=1 SV=2 - [K6PP_HUMAN]	85.5	7.55	1.058	1.12	1.049	1.076	0.0275217
Q01780	Exosome component 10 OS=Homo sapiens GN=EXOSC10 PE=1 SV=2 - [EXOSX_HUMAN]	100.8	8.46	0.953	0.839	0.938	0.91	0.0655969
Q01658	Protein Dr1 OS=Homo sapiens GN=DR1 PE=1 SV=1 - [NC2B_HUMAN]	19.4	4.75	0.888	0.955	0.91	0.918	0.0139672
Q01650	Large neutral amino acids transporter small subunit 1 OS=Homo sapiens GN=SLC7A5 PE=1 SV=2 - [LAT1_HUMAN]	55	7.72	1.037	0.945	1.061	1.014	0.705901
Q01581	Hydroxymethylglutaryl-CoA synthase, cytoplasmic OS=Homo sapiens GN=HMGCS1 PE=1 SV=2 - [HMCS1_HUMAN]	57.3	5.41	1.037	0.991	1.044	1.024	0.222297
Q01518	Adenylyl cyclase-associated protein 1 OS=Homo sapiens GN=CAP1 PE=1 SV=5 - [CAP1_HUMAN]	51.9	8.06	1.06	1.047	1.023	1.043	0.0161491
Q01469	Fatty acid-binding protein, epidermal OS=Homo sapiens GN=FABP5 PE=1 SV=3 - [FABP5_HUMAN]	15.2	7.01	1.117	1.214	1.046	1.126	0.0612678
Q01433	AMP deaminase 2 OS=Homo sapiens GN=AMPD2 PE=1 SV=2 - [AMPD2_HUMAN]	100.6	6.93	0.969	0.922	1.028	0.973	0.428319
Q01415	N-acetylgalactosamine kinase OS=Homo sapiens GN=GALK2 PE=1 SV=1 - [GALK2_HUMAN]	50.3	6.61	0.984	1.028	0.975	0.996	0.80436
Q01130	Serine/arginine-rich splicing factor 2 OS=Homo sapiens GN=SRSF2 PE=1 SV=4 - [SRSF2_HUMAN]	25.5	11.85	0.978	1.037	0.924	0.98	0.566967
Q01105	Protein SET OS=Homo sapiens GN=SET PE=1 SV=3 - [SET_HUMAN]	33.5	4.32	1.015	1.084	1.016	1.038	0.168512
Q01085	Nucleolysin TIAR OS=Homo sapiens GN=TIAL1 PE=1 SV=1 - [TIAR_HUMAN]	41.6	7.74	1.105	1.094	0.992	1.064	0.151473
Q01082	Spectrin beta chain, non-erythrocytic 1 OS=Homo sapiens GN=SPTBN1 PE=1 SV=2 - [SPTB2_HUMAN]	274.4	5.57	1.027	1.035	1.05	1.037	0.00519716
Q00839	Heterogeneous nuclear ribonucleoprotein U OS=Homo sapiens GN=HNRNPU PE=1 SV=6 - [HNRPU_HUMAN]	90.5	6	1.059	1.044	1.019	1.041	0.0252206
Q00796	Sorbitol dehydrogenase OS=Homo sapiens GN=SORD PE=1 SV=4 - [DHSO_HUMAN]	38.3	7.97	1.023	1.023	1.066	1.037	0.059755
Q00765	Receptor expression-enhancing protein 5 OS=Homo sapiens GN=REEP5 PE=1 SV=3 - [REEP5_HUMAN]	21.5	8.1	0.907	1.043	0.948	0.966	0.446124
Q00688	Peptidyl-prolyl cis-trans isomerase FKBP3 OS=Homo sapiens GN=FKBP3 PE=1 SV=1 - [FKBP3_HUMAN]	25.2	9.28	1.037	1.025	1	1.021	0.130799
Q00653	Nuclear factor NF-kappa-B p100 subunit OS=Homo sapiens GN=NFKB2 PE=1 SV=4 - [NFKB2_HUMAN]	96.7	6.25	0.902	0.896	0.892	0.897	3.73288e-06
Q00610	Clathrin heavy chain 1 OS=Homo sapiens GN=CLTC PE=1 SV=5 - [CLH1_HUMAN]	191.5	5.69	1.066	1.086	1.035	1.062	0.0136799
Q00577	Transcriptional activator protein Pur-alpha OS=Homo sapiens GN=PURA PE=1 SV=2 - [PURA_HUMAN]	34.9	6.44	1.005	1.113	0.964	1.027	0.571769
Q00535	Cyclin-dependent kinase 5 OS=Homo sapiens GN=CDK5 PE=1 SV=3 - [CDK5_HUMAN]	33.3	7.66	1.027	1.119	1.069	1.072	0.0543703
Q00341	Vigilin OS=Homo sapiens GN=HDLBP PE=1 SV=2 - [VIGLN_HUMAN]	141.4	6.87	1.037	1.002	0.971	1.003	0.869694
Q00325	Phosphate carrier protein, mitochondrial OS=Homo sapiens GN=SLC25A3 PE=1 SV=2 - [MPCP_HUMAN]	40.1	9.38	1.064	1.114	1.015	1.064	0.0875438
Q00169	Phosphatidylinositol transfer protein alpha isoform OS=Homo sapiens GN=PITPNA PE=1 SV=2 - [PIPNA_HUMAN]	31.8	6.55	0.964	1	0.869	0.944	0.227377
Q00059	Transcription factor A, mitochondrial OS=Homo sapiens GN=TFAM PE=1 SV=1 - [TFAM_HUMAN]	29.1	9.72	0.954	0.948	0.989	0.964	0.0467741
P99999	Cytochrome c OS=Homo sapiens GN=CYCS PE=1 SV=2 - [CYC_HUMAN]	11.7	9.57	1.086	1.109	0.995	1.063	0.14294
P98179	Putative RNA-binding protein 3 OS=Homo sapiens GN=RBM3 PE=1 SV=1 - [RBM3_HUMAN]	17.2	8.91	1.026	1.019	0.926	0.99	0.779174
P98170	E3 ubiquitin-protein ligase XIAP OS=Homo sapiens GN=XIAP PE=1 SV=2 - [XIAP_HUMAN]	56.6	6.65	0.928	0.846	0.904	0.893	0.0116031
P84243	Histone H3.3 OS=Homo sapiens GN=H3F3A PE=1 SV=2 - [H33_HUMAN]	15.3	11.27	0.824	0.805	0.891	0.84	0.00357962
P84103	Serine/arginine-rich splicing factor 3 OS=Homo sapiens GN=SRSF3 PE=1 SV=1 - [SRSF3_HUMAN]	19.3	11.65	1.039	1.026	1.006	1.024	0.0692483
P84098	60S ribosomal protein L19 OS=Homo sapiens GN=RPL19 PE=1 SV=1 - [RL19_HUMAN]	23.5	11.47	1.049	1.244	1.037	1.11	0.176431
P84095	Rho-related GTP-binding protein RhoG OS=Homo sapiens GN=RHOG PE=1 SV=1 - [RHOG_HUMAN]	21.3	8.12	0.951	0.863	0.957	0.924	0.0658891
P84090	Enhancer of rudimentary homolog OS=Homo sapiens GN=ERH PE=1 SV=1 - [ERH_HUMAN]	12.3	5.92	1.044	0.977	1.036	1.019	0.419318
P84085	ADP-ribosylation factor 5 OS=Homo sapiens GN=ARF5 PE=1 SV=2 - [ARF5_HUMAN]	20.5	6.79	0.94	1.065	0.989	0.998	0.958777
P84022	Mothers against decapentaplegic homolog 3 OS=Homo sapiens GN=SMAD3 PE=1 SV=1 - [SMAD3_HUMAN]	48	7.15	1.039	1.051	1.001	1.03	0.114432
P83916	Chromobox protein homolog 1 OS=Homo sapiens GN=CBX1 PE=1 SV=1 - [CBX1_HUMAN]	21.4	4.93	1.058	1.092	1.044	1.065	0.0105173
P83881	60S ribosomal protein L36a OS=Homo sapiens GN=RPL36A PE=1 SV=2 - [RL36A_HUMAN]	12.4	10.58	1.03	1.052	1.043	1.042	0.00284924
P83731	60S ribosomal protein L24 OS=Homo sapiens GN=RPL24 PE=1 SV=1 - [RL24_HUMAN]	17.8	11.25	0.894	0.865	0.969	0.909	0.0429814
P82979	SAP domain-containing ribonucleoprotein OS=Homo sapiens GN=SARNP PE=1 SV=3 - [SARNP_HUMAN]	23.7	6.42	1.06	1.1	1.104	1.088	0.00331303
P82970	High mobility group nucleosome-binding domain-containing protein 5 OS=Homo sapiens GN=HMGN5 PE=1 SV=1 - [HMGN5_HUMAN]	31.5	4.55	0.893	0.922	0.849	0.888	0.00617946
P82933	28S ribosomal protein S9, mitochondrial OS=Homo sapiens GN=MRPS9 PE=1 SV=2 - [RT09_HUMAN]	45.8	9.51	0.921	0.8	0.983	0.901	0.140219
P82932	28S ribosomal protein S6, mitochondrial OS=Homo sapiens GN=MRPS6 PE=1 SV=3 - [RT06_HUMAN]	14.2	9.26	1.174	1.032	1.108	1.105	0.0632221
P82921	28S ribosomal protein S21, mitochondrial OS=Homo sapiens GN=MRPS21 PE=1 SV=2 - [RT21_HUMAN]	10.7	10.21	1.221	1.19	0.84	1.084	0.531042
P82912	28S ribosomal protein S11, mitochondrial OS=Homo sapiens GN=MRPS11 PE=1 SV=2 - [RT11_HUMAN]	20.6	10.81	1.049	0.953	0.814	0.939	0.41943
P82675	28S ribosomal protein S5, mitochondrial OS=Homo sapiens GN=MRPS5 PE=1 SV=2 - [RT05_HUMAN]	48	9.92	0.863	1.028	0.946	0.946	0.317655
P82673	28S ribosomal protein S35, mitochondrial OS=Homo sapiens GN=MRPS35 PE=1 SV=1 - [RT35_HUMAN]	36.8	8.24	1.141	1.169	1.001	1.104	0.116795
P82664	28S ribosomal protein S10, mitochondrial OS=Homo sapiens GN=MRPS10 PE=1 SV=2 - [RT10_HUMAN]	23	8	1.148	1.127	1.153	1.143	5.71056e-05
P82663	28S ribosomal protein S25, mitochondrial OS=Homo sapiens GN=MRPS25 PE=1 SV=1 - [RT25_HUMAN]	20.1	8.82	0.987	1.024	1.121	1.044	0.332595
P82650	28S ribosomal protein S22, mitochondrial OS=Homo sapiens GN=MRPS22 PE=1 SV=1 - [RT22_HUMAN]	41.3	7.9	1.077	1.076	0.938	1.03	0.547045
P80723	Brain acid soluble protein 1 OS=Homo sapiens GN=BASP1 PE=1 SV=2 - [BASP1_HUMAN]	22.7	4.63	1.023	1.038	1.009	1.023	0.0494811
P80303	Nucleobindin-2 OS=Homo sapiens GN=NUCB2 PE=1 SV=2 - [NUCB2_HUMAN]	50.2	5.12	0.973	0.862	1.036	0.957	0.445484
P78527	DNA-dependent protein kinase catalytic subunit OS=Homo sapiens GN=PRKDC PE=1 SV=3 - [PRKDC_HUMAN]	468.8	7.12	0.983	0.946	0.987	0.972	0.0984887
P78417	Glutathione S-transferase omega-1 OS=Homo sapiens GN=GSTO1 PE=1 SV=2 - [GSTO1_HUMAN]	27.5	6.6	1.081	1.165	1.066	1.104	0.0278889
P78406	mRNA export factor OS=Homo sapiens GN=RAE1 PE=1 SV=1 - [RAE1L_HUMAN]	40.9	7.83	0.974	1.026	1.054	1.018	0.485322
P78371	T-complex protein 1 subunit beta OS=Homo sapiens GN=CCT2 PE=1 SV=4 - [TCPB_HUMAN]	57.5	6.46	1.053	1.061	1.026	1.047	0.011624
P78347	General transcription factor II-I OS=Homo sapiens GN=GTF2I PE=1 SV=2 - [GTF2I_HUMAN]	112.3	6.39	1.006	1.026	1.006	1.013	0.130238
P78346	Ribonuclease P protein subunit p30 OS=Homo sapiens GN=RPP30 PE=1 SV=1 - [RPP30_HUMAN]	29.3	8.91	0.984	1.018	0.951	0.984	0.463383
P78344	Eukaryotic translation initiation factor 4 gamma 2 OS=Homo sapiens GN=EIF4G2 PE=1 SV=1 - [IF4G2_HUMAN]	102.3	7.14	0.976	1.082	0.988	1.015	0.671035
P78330	Phosphoserine phosphatase OS=Homo sapiens GN=PSPH PE=1 SV=2 - [SERB_HUMAN]	25	5.69	0.961	1	1.067	1.009	0.778037
P78318	Immunoglobulin-binding protein 1 OS=Homo sapiens GN=IGBP1 PE=1 SV=1 - [IGBP1_HUMAN]	39.2	5.38	0.962	0.939	0.999	0.967	0.129151
P78316	Nucleolar protein 14 OS=Homo sapiens GN=NOP14 PE=1 SV=3 - [NOP14_HUMAN]	97.6	7.58	1.027	0.891	0.927	0.948	0.272942
P69849	Nodal modulator 3 OS=Homo sapiens GN=NOMO3 PE=2 SV=2 - [NOMO3_HUMAN]	134	5.67	1.007	0.897	0.965	0.956	0.244705
P68431	Histone H3.1 OS=Homo sapiens GN=HIST1H3A PE=1 SV=2 - [H31_HUMAN]	15.4	11.12	0.957	0.753	0.823	0.844	0.0599827
P68402	Platelet-activating factor acetylhydrolase IB subunit beta OS=Homo sapiens GN=PAFAH1B2 PE=1 SV=1 - [PA1B2_HUMAN]	25.6	5.92	1.2	1.182	1.055	1.146	0.0331424
P68400	Casein kinase II subunit alpha OS=Homo sapiens GN=CSNK2A1 PE=1 SV=1 - [CSK21_HUMAN]	45.1	7.74	1.024	1.007	1.03	1.02	0.0418863
P68371	Tubulin beta-4B chain OS=Homo sapiens GN=TUBB4B PE=1 SV=1 - [TBB4B_HUMAN]	49.8	4.89	1.051	1.112	0.985	1.049	0.249737
P68366	Tubulin alpha-4A chain OS=Homo sapiens GN=TUBA4A PE=1 SV=1 - [TBA4A_HUMAN]	49.9	5.06	0.976	1.108	1.008	1.031	0.483512
P68104	Elongation factor 1-alpha 1 OS=Homo sapiens GN=EEF1A1 PE=1 SV=1 - [EF1A1_HUMAN]	50.1	9.01	1.03	1.113	1.017	1.053	0.150782
P68036	Ubiquitin-conjugating enzyme E2 L3 OS=Homo sapiens GN=UBE2L3 PE=1 SV=1 - [UB2L3_HUMAN]	17.9	8.51	1.056	1.13	1.05	1.079	0.0377329
P68032	Actin, alpha cardiac muscle 1 OS=Homo sapiens GN=ACTC1 PE=1 SV=1 - [ACTC_HUMAN]	42	5.39	1.063	1.127	0.995	1.062	0.180955
P67936	Tropomyosin alpha-4 chain OS=Homo sapiens GN=TPM4 PE=1 SV=3 - [TPM4_HUMAN]	28.5	4.69	1.072	1.053	1.006	1.044	0.0899996
P67870	Casein kinase II subunit beta OS=Homo sapiens GN=CSNK2B PE=1 SV=1 - [CSK2B_HUMAN]	24.9	5.55	1.016	1.089	1.082	1.062	0.0552015
P67809	Nuclease-sensitive element-binding protein 1 OS=Homo sapiens GN=YBX1 PE=1 SV=3 - [YBOX1_HUMAN]	35.9	9.88	1.038	0.974	1.07	1.027	0.387624
P67775	Serine/threonine-protein phosphatase 2A catalytic subunit alpha isoform OS=Homo sapiens GN=PPP2CA PE=1 SV=1 - [PP2AA_HUMAN]	35.6	5.54	1.013	1.016	0.983	1.004	0.723492
P63313	Thymosin beta-10 OS=Homo sapiens GN=TMSB10 PE=1 SV=2 - [TYB10_HUMAN]	5	5.36	1.124	1.001	0.983	1.036	0.462075
P63279	SUMO-conjugating enzyme UBC9 OS=Homo sapiens GN=UBE2I PE=1 SV=1 - [UBC9_HUMAN]	18	8.66	1.024	1.017	1.074	1.038	0.0995493
P63244	Guanine nucleotide-binding protein subunit beta-2-like 1 OS=Homo sapiens GN=GNB2L1 PE=1 SV=3 - [GBLP_HUMAN]	35.1	7.69	1.03	1.1	1.045	1.058	0.0518303
P63241	Eukaryotic translation initiation factor 5A-1 OS=Homo sapiens GN=EIF5A PE=1 SV=2 - [IF5A1_HUMAN]	16.8	5.24	1.02	1.054	1.047	1.04	0.0176742
P63220	40S ribosomal protein S21 OS=Homo sapiens GN=RPS21 PE=1 SV=1 - [RS21_HUMAN]	9.1	8.5	1.139	1.107	1.056	1.101	0.0140856
P63208	S-phase kinase-associated protein 1 OS=Homo sapiens GN=SKP1 PE=1 SV=2 - [SKP1_HUMAN]	18.6	4.54	1.055	1.026	1.051	1.044	0.00834456
P63173	60S ribosomal protein L38 OS=Homo sapiens GN=RPL38 PE=1 SV=2 - [RL38_HUMAN]	8.2	10.1	0.905	0.833	0.922	0.887	0.0142061
P63167	Dynein light chain 1, cytoplasmic OS=Homo sapiens GN=DYNLL1 PE=1 SV=1 - [DYL1_HUMAN]	10.4	7.4	0.946	0.971	0.951	0.956	0.00450414
P63165	Small ubiquitin-related modifier 1 OS=Homo sapiens GN=SUMO1 PE=1 SV=1 - [SUMO1_HUMAN]	11.5	5.52	1.016	0.88	1.028	0.975	0.621775
P63151	Serine/threonine-protein phosphatase 2A 55 kDa regulatory subunit B alpha isoform OS=Homo sapiens GN=PPP2R2A PE=1 SV=1 - [2ABA_HUMAN]	51.7	6.2	1.108	0.98	1.077	1.055	0.226851
P63104	14-3-3 protein zeta/delta OS=Homo sapiens GN=YWHAZ PE=1 SV=1 - [1433Z_HUMAN]	27.7	4.79	1.06	1.051	1.032	1.048	0.00446236
P63092	Guanine nucleotide-binding protein G(s) subunit alpha isoforms short OS=Homo sapiens GN=GNAS PE=1 SV=1 - [GNAS2_HUMAN]	45.6	5.82	1.032	1.03	1.034	1.032	1.00855e-05
P63010	AP-2 complex subunit beta OS=Homo sapiens GN=AP2B1 PE=1 SV=1 - [AP2B1_HUMAN]	104.5	5.38	0.999	1.069	1.048	1.039	0.135703
P63000	Ras-related C3 botulinum toxin substrate 1 OS=Homo sapiens GN=RAC1 PE=1 SV=1 - [RAC1_HUMAN]	21.4	8.5	1.042	1.075	1.024	1.047	0.0346019
P62995	Transformer-2 protein homolog beta OS=Homo sapiens GN=TRA2B PE=1 SV=1 - [TRA2B_HUMAN]	33.6	11.25	1.021	1.037	1.061	1.04	0.0269638
P62993	Growth factor receptor-bound protein 2 OS=Homo sapiens GN=GRB2 PE=1 SV=1 - [GRB2_HUMAN]	25.2	6.32	1.015	1.128	1.077	1.073	0.0881763
P62979	Ubiquitin-40S ribosomal protein S27a OS=Homo sapiens GN=RPS27A PE=1 SV=2 - [RS27A_HUMAN]	18	9.64	1.059	1.065	1.116	1.08	0.0114751
P62942	Peptidyl-prolyl cis-trans isomerase FKBP1A OS=Homo sapiens GN=FKBP1A PE=1 SV=2 - [FKB1A_HUMAN]	11.9	8.16	0.981	0.957	0.955	0.964	0.0129526
P62937	Peptidyl-prolyl cis-trans isomerase A OS=Homo sapiens GN=PPIA PE=1 SV=2 - [PPIA_HUMAN]	18	7.81	1.055	1.058	1.053	1.055	2.83944e-06
P62917	60S ribosomal protein L8 OS=Homo sapiens GN=RPL8 PE=1 SV=2 - [RL8_HUMAN]	28	11.03	0.992	0.99	0.986	0.989	0.00377198
P62913	60S ribosomal protein L11 OS=Homo sapiens GN=RPL11 PE=1 SV=2 - [RL11_HUMAN]	20.2	9.6	0.97	0.999	0.995	0.988	0.256551
P62910	60S ribosomal protein L32 OS=Homo sapiens GN=RPL32 PE=1 SV=2 - [RL32_HUMAN]	15.8	11.33	1.032	1.085	1.006	1.041	0.152536
P62906	60S ribosomal protein L10a OS=Homo sapiens GN=RPL10A PE=1 SV=2 - [RL10A_HUMAN]	24.8	9.94	0.881	0.896	0.858	0.878	0.000386779
P62899	60S ribosomal protein L31 OS=Homo sapiens GN=RPL31 PE=1 SV=1 - [RL31_HUMAN]	14.5	10.54	1.007	1.002	0.928	0.979	0.457141
P62888	60S ribosomal protein L30 OS=Homo sapiens GN=RPL30 PE=1 SV=2 - [RL30_HUMAN]	12.8	9.63	0.978	1.019	0.949	0.982	0.425462
P62879	Guanine nucleotide-binding protein G(I)/G(S)/G(T) subunit beta-2 OS=Homo sapiens GN=GNB2 PE=1 SV=3 - [GBB2_HUMAN]	37.3	6	0.95	1.017	1.037	1.001	0.96201
P62873	Guanine nucleotide-binding protein G(I)/G(S)/G(T) subunit beta-1 OS=Homo sapiens GN=GNB1 PE=1 SV=3 - [GBB1_HUMAN]	37.4	6	1.004	1.055	0.996	1.018	0.377281
P62861	40S ribosomal protein S30 OS=Homo sapiens GN=FAU PE=1 SV=1 - [RS30_HUMAN]	6.6	12.15	1.193	1.264	1.044	1.167	0.0615772
P62857	40S ribosomal protein S28 OS=Homo sapiens GN=RPS28 PE=1 SV=1 - [RS28_HUMAN]	7.8	10.7	0.99	0.996	1.04	1.009	0.611686
P62854	40S ribosomal protein S26 OS=Homo sapiens GN=RPS26 PE=1 SV=3 - [RS26_HUMAN]	13	11	0.929	0.96	0.968	0.952	0.0160239
P62851	40S ribosomal protein S25 OS=Homo sapiens GN=RPS25 PE=1 SV=1 - [RS25_HUMAN]	13.7	10.11	0.963	0.907	0.947	0.939	0.0215247
P62847	40S ribosomal protein S24 OS=Homo sapiens GN=RPS24 PE=1 SV=1 - [RS24_HUMAN]	15.4	10.78	0.911	0.993	0.931	0.945	0.0897998
P62841	40S ribosomal protein S15 OS=Homo sapiens GN=RPS15 PE=1 SV=2 - [RS15_HUMAN]	17	10.39	1.064	1.172	1.019	1.085	0.13447
P62834	Ras-related protein Rap-1A OS=Homo sapiens GN=RAP1A PE=1 SV=1 - [RAP1A_HUMAN]	21	6.67	0.924	0.911	1.029	0.955	0.291672
P62829	60S ribosomal protein L23 OS=Homo sapiens GN=RPL23 PE=1 SV=1 - [RL23_HUMAN]	14.9	10.51	0.915	0.922	0.905	0.914	6.35473e-05
P62826	GTP-binding nuclear protein Ran OS=Homo sapiens GN=RAN PE=1 SV=3 - [RAN_HUMAN]	24.4	7.49	1.018	1.063	1.013	1.031	0.120063
P62820	Ras-related protein Rab-1A OS=Homo sapiens GN=RAB1A PE=1 SV=3 - [RAB1A_HUMAN]	22.7	6.21	1.025	1.062	1.023	1.037	0.0444855
P62805	Histone H4 OS=Homo sapiens GN=HIST1H4A PE=1 SV=2 - [H4_HUMAN]	11.4	11.36	0.929	0.863	0.932	0.908	0.015026
P62753	40S ribosomal protein S6 OS=Homo sapiens GN=RPS6 PE=1 SV=1 - [RS6_HUMAN]	28.7	10.84	0.95	0.989	0.961	0.967	0.0454119
P62750	60S ribosomal protein L23a OS=Homo sapiens GN=RPL23A PE=1 SV=1 - [RL23A_HUMAN]	17.7	10.45	1.012	1	0.981	0.998	0.80874
P62701	40S ribosomal protein S4, X isoform OS=Homo sapiens GN=RPS4X PE=1 SV=2 - [RS4X_HUMAN]	29.6	10.15	0.929	1.019	0.964	0.971	0.325471
P62633	Cellular nucleic acid-binding protein OS=Homo sapiens GN=CNBP PE=1 SV=1 - [CNBP_HUMAN]	19.4	7.71	0.969	0.971	1.056	0.999	0.965139
P62495	Eukaryotic peptide chain release factor subunit 1 OS=Homo sapiens GN=ETF1 PE=1 SV=3 - [ERF1_HUMAN]	49	5.71	1.026	1.065	1.009	1.033	0.114683
P62424	60S ribosomal protein L7a OS=Homo sapiens GN=RPL7A PE=1 SV=2 - [RL7A_HUMAN]	30	10.61	0.882	0.845	0.9	0.876	0.00154599
P62380	TATA box-binding protein-like protein 1 OS=Homo sapiens GN=TBPL1 PE=1 SV=1 - [TBPL1_HUMAN]	20.9	9.54	0.688	0.561	0.614	0.621	0.000502889
P62333	26S protease regulatory subunit 10B OS=Homo sapiens GN=PSMC6 PE=1 SV=1 - [PRS10_HUMAN]	44.1	7.49	1.02	1.005	1.001	1.009	0.208339
P62330	ADP-ribosylation factor 6 OS=Homo sapiens GN=ARF6 PE=1 SV=2 - [ARF6_HUMAN]	20.1	8.95	1.02	1.127	1.004	1.05	0.262331
P62328	Thymosin beta-4 OS=Homo sapiens GN=TMSB4X PE=1 SV=2 - [TYB4_HUMAN]	5	5.06	1.245	1.024	1.132	1.134	0.10424
P62318	Small nuclear ribonucleoprotein Sm D3 OS=Homo sapiens GN=SNRPD3 PE=1 SV=1 - [SMD3_HUMAN]	13.9	10.32	1.074	1.105	0.994	1.058	0.156121
P62316	Small nuclear ribonucleoprotein Sm D2 OS=Homo sapiens GN=SNRPD2 PE=1 SV=1 - [SMD2_HUMAN]	13.5	9.91	1.069	1.034	1.002	1.035	0.144715
P62314	Small nuclear ribonucleoprotein Sm D1 OS=Homo sapiens GN=SNRPD1 PE=1 SV=1 - [SMD1_HUMAN]	13.3	11.56	0.893	1.09	0.843	0.942	0.484632
P62306	Small nuclear ribonucleoprotein F OS=Homo sapiens GN=SNRPF PE=1 SV=1 - [RUXF_HUMAN]	9.7	4.67	0.851	0.925	0.908	0.895	0.0092603
P62304	Small nuclear ribonucleoprotein E OS=Homo sapiens GN=SNRPE PE=1 SV=1 - [RUXE_HUMAN]	10.8	9.44	1.056	1.077	1.026	1.053	0.0231385
P62280	40S ribosomal protein S11 OS=Homo sapiens GN=RPS11 PE=1 SV=3 - [RS11_HUMAN]	18.4	10.3	0.963	0.918	0.894	0.925	0.0206809
P62277	40S ribosomal protein S13 OS=Homo sapiens GN=RPS13 PE=1 SV=2 - [RS13_HUMAN]	17.2	10.54	0.74	0.846	0.789	0.792	0.00244062
P62273	40S ribosomal protein S29 OS=Homo sapiens GN=RPS29 PE=1 SV=2 - [RS29_HUMAN]	6.7	10.13	0.789	0.862	0.876	0.842	0.00427054
P62269	40S ribosomal protein S18 OS=Homo sapiens GN=RPS18 PE=1 SV=3 - [RS18_HUMAN]	17.7	10.99	0.94	0.914	0.983	0.946	0.0540615
P62266	40S ribosomal protein S23 OS=Homo sapiens GN=RPS23 PE=1 SV=3 - [RS23_HUMAN]	15.8	10.49	0.96	0.932	0.952	0.948	0.00335124
P62263	40S ribosomal protein S14 OS=Homo sapiens GN=RPS14 PE=1 SV=3 - [RS14_HUMAN]	16.3	10.05	0.918	0.942	0.918	0.926	0.000759417
P62258	14-3-3 protein epsilon OS=Homo sapiens GN=YWHAE PE=1 SV=1 - [1433E_HUMAN]	29.2	4.74	1.005	1.04	1.017	1.021	0.114459
P62256	Ubiquitin-conjugating enzyme E2 H OS=Homo sapiens GN=UBE2H PE=1 SV=1 - [UBE2H_HUMAN]	20.6	4.67	1.177	1.131	0.925	1.078	0.372866
P62249	40S ribosomal protein S16 OS=Homo sapiens GN=RPS16 PE=1 SV=2 - [RS16_HUMAN]	16.4	10.21	0.851	0.91	0.842	0.868	0.00343076
P62244	40S ribosomal protein S15a OS=Homo sapiens GN=RPS15A PE=1 SV=2 - [RS15A_HUMAN]	14.8	10.13	0.897	1.241	0.932	1.023	0.841394
P62241	40S ribosomal protein S8 OS=Homo sapiens GN=RPS8 PE=1 SV=2 - [RS8_HUMAN]	24.2	10.32	1.029	0.97	0.987	0.995	0.803282
P62195	26S protease regulatory subunit 8 OS=Homo sapiens GN=PSMC5 PE=1 SV=1 - [PRS8_HUMAN]	45.6	7.55	1.025	1.056	1.002	1.028	0.15173
P62191	26S protease regulatory subunit 4 OS=Homo sapiens GN=PSMC1 PE=1 SV=1 - [PRS4_HUMAN]	49.2	6.21	1.03	1.087	1.024	1.047	0.079271
P62158	Calmodulin OS=Homo sapiens GN=CALM1 PE=1 SV=2 - [CALM_HUMAN]	16.8	4.22	1.033	1.076	1.048	1.052	0.0142233
P62140	Serine/threonine-protein phosphatase PP1-beta catalytic subunit OS=Homo sapiens GN=PPP1CB PE=1 SV=3 - [PP1B_HUMAN]	37.2	6.19	1.044	1.095	1.064	1.068	0.0103315
P62136	Serine/threonine-protein phosphatase PP1-alpha catalytic subunit OS=Homo sapiens GN=PPP1CA PE=1 SV=1 - [PP1A_HUMAN]	37.5	6.33	0.983	1.025	1.033	1.014	0.427898
P62081	40S ribosomal protein S7 OS=Homo sapiens GN=RPS7 PE=1 SV=1 - [RS7_HUMAN]	22.1	10.1	0.991	0.96	1.031	0.994	0.784833
P62070	Ras-related protein R-Ras2 OS=Homo sapiens GN=RRAS2 PE=1 SV=1 - [RRAS2_HUMAN]	23.4	6.01	1.063	1.054	0.965	1.027	0.431466
P61981	14-3-3 protein gamma OS=Homo sapiens GN=YWHAG PE=1 SV=2 - [1433G_HUMAN]	28.3	4.89	1.017	1.021	0.984	1.007	0.565549
P61978	Heterogeneous nuclear ribonucleoprotein K OS=Homo sapiens GN=HNRNPK PE=1 SV=1 - [HNRPK_HUMAN]	50.9	5.54	1.05	1.061	1.055	1.055	6.40188e-05
P61970	Nuclear transport factor 2 OS=Homo sapiens GN=NUTF2 PE=1 SV=1 - [NTF2_HUMAN]	14.5	5.38	1.148	1.168	1.144	1.153	3.24581e-05
P61966	AP-1 complex subunit sigma-1A OS=Homo sapiens GN=AP1S1 PE=1 SV=1 - [AP1S1_HUMAN]	18.7	5.73	0.817	0.811	0.813	0.814	4.81452e-08
P61964	WD repeat-containing protein 5 OS=Homo sapiens GN=WDR5 PE=1 SV=1 - [WDR5_HUMAN]	36.6	8.27	1.008	1.018	0.981	1.002	0.843088
P61960	Ubiquitin-fold modifier 1 OS=Homo sapiens GN=UFM1 PE=1 SV=1 - [UFM1_HUMAN]	9.1	9.31	1.255	1.107	1.107	1.156	0.0338929
P61927	60S ribosomal protein L37 OS=Homo sapiens GN=RPL37 PE=1 SV=2 - [RL37_HUMAN]	11.1	11.74	0.998	1.124	1.207	1.11	0.145391
P61923	Coatomer subunit zeta-1 OS=Homo sapiens GN=COPZ1 PE=1 SV=1 - [COPZ1_HUMAN]	20.2	4.81	0.997	0.985	1.014	0.999	0.881755
P61916	Epididymal secretory protein E1 OS=Homo sapiens GN=NPC2 PE=1 SV=1 - [NPC2_HUMAN]	16.6	7.65	1.086	1.076	1.07	1.077	7.76663e-05
P61803	Dolichyl-diphosphooligosaccharide--protein glycosyltransferase subunit DAD1 OS=Homo sapiens GN=DAD1 PE=1 SV=3 - [DAD1_HUMAN]	12.5	7.08	0.975	0.938	1.052	0.988	0.745762
P61769	Beta-2-microglobulin OS=Homo sapiens GN=B2M PE=1 SV=1 - [B2MG_HUMAN]	13.7	6.52	1.051	1.049	0.996	1.032	0.150232
P61758	Prefoldin subunit 3 OS=Homo sapiens GN=VBP1 PE=1 SV=3 - [PFD3_HUMAN]	22.6	7.11	1.1	1.094	1.081	1.092	8.19672e-05
P61604	10 kDa heat shock protein, mitochondrial OS=Homo sapiens GN=HSPE1 PE=1 SV=2 - [CH10_HUMAN]	10.9	8.92	1.03	1.004	1.01	1.015	0.135455
P61586	Transforming protein RhoA OS=Homo sapiens GN=RHOA PE=1 SV=1 - [RHOA_HUMAN]	21.8	6.1	1.021	0.995	0.949	0.988	0.608946
P61513	60S ribosomal protein L37a OS=Homo sapiens GN=RPL37A PE=1 SV=2 - [RL37A_HUMAN]	10.3	10.43	0.865	0.945	0.945	0.918	0.0375667
P61457	Pterin-4-alpha-carbinolamine dehydratase OS=Homo sapiens GN=PCBD1 PE=1 SV=2 - [PHS_HUMAN]	12	6.8	1.048	1.004	0.989	1.014	0.483225
P61421	V-type proton ATPase subunit d 1 OS=Homo sapiens GN=ATP6V0D1 PE=1 SV=1 - [VA0D1_HUMAN]	40.3	5	1.016	1.097	1.001	1.038	0.271499
P61353	60S ribosomal protein L27 OS=Homo sapiens GN=RPL27 PE=1 SV=2 - [RL27_HUMAN]	15.8	10.56	1.044	1.043	0.993	1.027	0.188384
P61326	Protein mago nashi homolog OS=Homo sapiens GN=MAGOH PE=1 SV=1 - [MGN_HUMAN]	17.2	6.11	1.01	1.072	1.006	1.029	0.241695
P61313	60S ribosomal protein L15 OS=Homo sapiens GN=RPL15 PE=1 SV=2 - [RL15_HUMAN]	24.1	11.62	1.055	1.705	1.25	1.337	0.15534
P61289	Proteasome activator complex subunit 3 OS=Homo sapiens GN=PSME3 PE=1 SV=1 - [PSME3_HUMAN]	29.5	5.95	1.076	1.045	1.053	1.058	0.00335676
P61254	60S ribosomal protein L26 OS=Homo sapiens GN=RPL26 PE=1 SV=1 - [RL26_HUMAN]	17.2	10.55	0.9	0.859	0.846	0.868	0.00126775
P61247	40S ribosomal protein S3a OS=Homo sapiens GN=RPS3A PE=1 SV=2 - [RS3A_HUMAN]	29.9	9.73	0.916	0.902	0.915	0.911	3.88699e-05
P61225	Ras-related protein Rap-2b OS=Homo sapiens GN=RAP2B PE=1 SV=1 - [RAP2B_HUMAN]	20.5	4.81	0.982	0.949	0.916	0.949	0.0554122
P61224	Ras-related protein Rap-1b OS=Homo sapiens GN=RAP1B PE=1 SV=1 - [RAP1B_HUMAN]	20.8	5.78	1.033	1.031	1.003	1.022	0.0823721
P61221	ATP-binding cassette sub-family E member 1 OS=Homo sapiens GN=ABCE1 PE=1 SV=1 - [ABCE1_HUMAN]	67.3	8.34	1.022	1.022	1.005	1.016	0.0449066
P61204	ADP-ribosylation factor 3 OS=Homo sapiens GN=ARF3 PE=1 SV=2 - [ARF3_HUMAN]	20.6	7.43	1.041	1.063	0.958	1.021	0.553221
P61201	COP9 signalosome complex subunit 2 OS=Homo sapiens GN=COPS2 PE=1 SV=1 - [CSN2_HUMAN]	51.6	5.53	1.006	1.054	1.03	1.03	0.0963409
P61163	Alpha-centractin OS=Homo sapiens GN=ACTR1A PE=1 SV=1 - [ACTZ_HUMAN]	42.6	6.64	0.953	0.972	0.924	0.95	0.0226269
P61160	Actin-related protein 2 OS=Homo sapiens GN=ACTR2 PE=1 SV=1 - [ARP2_HUMAN]	44.7	6.74	0.975	0.991	1.053	1.006	0.803199
P61158	Actin-related protein 3 OS=Homo sapiens GN=ACTR3 PE=1 SV=3 - [ARP3_HUMAN]	47.3	5.88	1.051	1.055	1.036	1.047	0.00121366
P61106	Ras-related protein Rab-14 OS=Homo sapiens GN=RAB14 PE=1 SV=4 - [RAB14_HUMAN]	23.9	6.21	0.982	0.945	1.025	0.984	0.526911
P61088	Ubiquitin-conjugating enzyme E2 N OS=Homo sapiens GN=UBE2N PE=1 SV=1 - [UBE2N_HUMAN]	17.1	6.57	1.036	1.123	1.064	1.074	0.0441605
P61086	Ubiquitin-conjugating enzyme E2 K OS=Homo sapiens GN=UBE2K PE=1 SV=3 - [UBE2K_HUMAN]	22.4	5.44	1.012	0.962	0.975	0.983	0.319768
P61081	NEDD8-conjugating enzyme Ubc12 OS=Homo sapiens GN=UBE2M PE=1 SV=1 - [UBC12_HUMAN]	20.9	7.69	1.014	1.046	1.021	1.027	0.0498226
P61077	Ubiquitin-conjugating enzyme E2 D3 OS=Homo sapiens GN=UBE2D3 PE=1 SV=1 - [UB2D3_HUMAN]	16.7	7.8	1.048	0.999	0.99	1.012	0.531338
P61026	Ras-related protein Rab-10 OS=Homo sapiens GN=RAB10 PE=1 SV=1 - [RAB10_HUMAN]	22.5	8.38	1.031	0.995	1.077	1.034	0.22149
P61024	Cyclin-dependent kinases regulatory subunit 1 OS=Homo sapiens GN=CKS1B PE=1 SV=1 - [CKS1_HUMAN]	9.7	8.94	0.935	0.913	0.912	0.92	0.000438792
P61020	Ras-related protein Rab-5B OS=Homo sapiens GN=RAB5B PE=1 SV=1 - [RAB5B_HUMAN]	23.7	8.13	0.845	0.812	0.942	0.866	0.0266307
P61019	Ras-related protein Rab-2A OS=Homo sapiens GN=RAB2A PE=1 SV=1 - [RAB2A_HUMAN]	23.5	6.54	0.984	1.024	1.149	1.052	0.351695
P61011	Signal recognition particle 54 kDa protein OS=Homo sapiens GN=SRP54 PE=1 SV=1 - [SRP54_HUMAN]	55.7	8.75	0.954	0.989	0.914	0.952	0.0926528
P61006	Ras-related protein Rab-8A OS=Homo sapiens GN=RAB8A PE=1 SV=1 - [RAB8A_HUMAN]	23.7	9.07	0.902	0.9	1.129	0.977	0.777261
P60983	Glia maturation factor beta OS=Homo sapiens GN=GMFB PE=1 SV=2 - [GMFB_HUMAN]	16.7	5.29	1.046	1.108	1.032	1.062	0.0566868
P60981	Destrin OS=Homo sapiens GN=DSTN PE=1 SV=3 - [DEST_HUMAN]	18.5	7.85	1.041	1.085	1.069	1.065	0.00720506
P60953	Cell division control protein 42 homolog OS=Homo sapiens GN=CDC42 PE=1 SV=2 - [CDC42_HUMAN]	21.2	6.55	1.003	1.016	1.004	1.008	0.140314
P60903	Protein S100-A10 OS=Homo sapiens GN=S100A10 PE=1 SV=2 - [S10AA_HUMAN]	11.2	7.37	1.093	1.124	1.109	1.109	0.000264092
P60900	Proteasome subunit alpha type-6 OS=Homo sapiens GN=PSMA6 PE=1 SV=1 - [PSA6_HUMAN]	27.4	6.76	1.1	1.042	1.044	1.062	0.0310323
P60891	Ribose-phosphate pyrophosphokinase 1 OS=Homo sapiens GN=PRPS1 PE=1 SV=2 - [PRPS1_HUMAN]	34.8	6.98	1.046	0.993	1.038	1.026	0.194702
P60866	40S ribosomal protein S20 OS=Homo sapiens GN=RPS20 PE=1 SV=1 - [RS20_HUMAN]	13.4	9.94	0.958	0.959	0.936	0.951	0.00284346
P60842	Eukaryotic initiation factor 4A-I OS=Homo sapiens GN=EIF4A1 PE=1 SV=1 - [IF4A1_HUMAN]	46.1	5.48	0.981	1.079	1.012	1.024	0.453257
P60709	Actin, cytoplasmic 1 OS=Homo sapiens GN=ACTB PE=1 SV=1 - [ACTB_HUMAN]	41.7	5.48	1.038	1.076	1.002	1.039	0.144573
P60660	Myosin light polypeptide 6 OS=Homo sapiens GN=MYL6 PE=1 SV=2 - [MYL6_HUMAN]	16.9	4.65	1.087	1.136	1.073	1.099	0.00667027
P60520	Gamma-aminobutyric acid receptor-associated protein-like 2 OS=Homo sapiens GN=GABARAPL2 PE=1 SV=1 - [GBRL2_HUMAN]	13.7	8.1	1.03	1.092	1.032	1.051	0.0651087
P60510	Serine/threonine-protein phosphatase 4 catalytic subunit OS=Homo sapiens GN=PPP4C PE=1 SV=1 - [PP4C_HUMAN]	35.1	5.06	0.826	0.91	1.013	0.916	0.196716
P60228	Eukaryotic translation initiation factor 3 subunit E OS=Homo sapiens GN=EIF3E PE=1 SV=1 - [EIF3E_HUMAN]	52.2	6.04	0.952	0.959	1.045	0.985	0.649472
P60174	Triosephosphate isomerase OS=Homo sapiens GN=TPI1 PE=1 SV=3 - [TPIS_HUMAN]	30.8	5.92	1.055	1.03	1.029	1.038	0.0110916
P60033	CD81 antigen OS=Homo sapiens GN=CD81 PE=1 SV=1 - [CD81_HUMAN]	25.8	5.29	0.814	0.668	1.032	0.838	0.200342
P59998	Actin-related protein 2/3 complex subunit 4 OS=Homo sapiens GN=ARPC4 PE=1 SV=3 - [ARPC4_HUMAN]	19.7	8.43	0.959	1.034	1.04	1.011	0.694624
P58546	Myotrophin OS=Homo sapiens GN=MTPN PE=1 SV=2 - [MTPN_HUMAN]	12.9	5.52	1.128	1.077	1.076	1.094	0.00548638
P57740	Nuclear pore complex protein Nup107 OS=Homo sapiens GN=NUP107 PE=1 SV=1 - [NU107_HUMAN]	106.3	5.43	0.985	1.058	0.988	1.01	0.687153
P57721	Poly(rC)-binding protein 3 OS=Homo sapiens GN=PCBP3 PE=2 SV=2 - [PCBP3_HUMAN]	39.4	8.07	0.854	0.879	0.945	0.893	0.0167579
P57678	Gem-associated protein 4 OS=Homo sapiens GN=GEMIN4 PE=1 SV=2 - [GEMI4_HUMAN]	120	6.04	0.968	0.978	0.963	0.97	0.00234004
P57105	Synaptojanin-2-binding protein OS=Homo sapiens GN=SYNJ2BP PE=1 SV=2 - [SYJ2B_HUMAN]	15.9	6.3	0.984	0.972	1.003	0.986	0.204499
P57088	Transmembrane protein 33 OS=Homo sapiens GN=TMEM33 PE=1 SV=2 - [TMM33_HUMAN]	28	9.7	1.028	0.99	0.948	0.989	0.649442
P57081	tRNA (guanine-N(7)-)-methyltransferase non-catalytic subunit WDR4 OS=Homo sapiens GN=WDR4 PE=1 SV=2 - [WDR4_HUMAN]	45.5	7.11	1.061	1.094	0.986	1.047	0.215276
P56556	NADH dehydrogenase [ubiquinone] 1 alpha subcomplex subunit 6 OS=Homo sapiens GN=NDUFA6 PE=1 SV=3 - [NDUA6_HUMAN]	17.9	10.14	1.181	1.099	0.991	1.09	0.175965
P56545	C-terminal-binding protein 2 OS=Homo sapiens GN=CTBP2 PE=1 SV=1 - [CTBP2_HUMAN]	48.9	6.95	1.149	1.121	0.949	1.073	0.307842
P56537	Eukaryotic translation initiation factor 6 OS=Homo sapiens GN=EIF6 PE=1 SV=1 - [IF6_HUMAN]	26.6	4.68	1.011	0.928	1.031	0.99	0.76701
P56385	ATP synthase subunit e, mitochondrial OS=Homo sapiens GN=ATP5I PE=1 SV=2 - [ATP5I_HUMAN]	7.9	9.35	1.023	1.023	1.008	1.018	0.022758
P56377	AP-1 complex subunit sigma-2 OS=Homo sapiens GN=AP1S2 PE=1 SV=1 - [AP1S2_HUMAN]	18.6	5.47	0.756	0.776	0.762	0.765	2.40146e-06
P56192	Methionine--tRNA ligase, cytoplasmic OS=Homo sapiens GN=MARS PE=1 SV=2 - [SYMC_HUMAN]	101.1	6.16	1.019	1.044	1.039	1.034	0.0112324
P56182	Ribosomal RNA processing protein 1 homolog A OS=Homo sapiens GN=RRP1 PE=1 SV=1 - [RRP1_HUMAN]	52.8	9.33	1.028	0.992	0.897	0.972	0.517987
P56134	ATP synthase subunit f, mitochondrial OS=Homo sapiens GN=ATP5J2 PE=1 SV=3 - [ATPK_HUMAN]	10.9	9.67	0.993	1.041	1.005	1.013	0.41835
P55957	BH3-interacting domain death agonist OS=Homo sapiens GN=BID PE=1 SV=1 - [BID_HUMAN]	22	5.44	0.933	0.943	0.909	0.928	0.00207439
P55884	Eukaryotic translation initiation factor 3 subunit B OS=Homo sapiens GN=EIF3B PE=1 SV=3 - [EIF3B_HUMAN]	92.4	5	0.968	1.034	1.012	1.005	0.82175
P55809	Succinyl-CoA:3-ketoacid coenzyme A transferase 1, mitochondrial OS=Homo sapiens GN=OXCT1 PE=1 SV=1 - [SCOT1_HUMAN]	56.1	7.46	1.076	0.992	1.024	1.031	0.278491
P55795	Heterogeneous nuclear ribonucleoprotein H2 OS=Homo sapiens GN=HNRNPH2 PE=1 SV=1 - [HNRH2_HUMAN]	49.2	6.3	0.983	0.919	0.974	0.959	0.107671
P55789	FAD-linked sulfhydryl oxidase ALR OS=Homo sapiens GN=GFER PE=1 SV=2 - [ALR_HUMAN]	23.4	7.62	0.947	0.873	1.203	1.008	0.942556
P55786	Puromycin-sensitive aminopeptidase OS=Homo sapiens GN=NPEPPS PE=1 SV=2 - [PSA_HUMAN]	103.2	5.72	1.081	1.063	1.048	1.064	0.00256909
P55769	NHP2-like protein 1 OS=Homo sapiens GN=NHP2L1 PE=1 SV=3 - [NH2L1_HUMAN]	14.2	8.46	1.051	1.059	0.998	1.036	0.133143
P55735	Protein SEC13 homolog OS=Homo sapiens GN=SEC13 PE=1 SV=3 - [SEC13_HUMAN]	35.5	5.48	1.039	1.093	0.974	1.035	0.362425
P55327	Tumor protein D52 OS=Homo sapiens GN=TPD52 PE=1 SV=2 - [TPD52_HUMAN]	24.3	4.83	0.976	1.063	1.03	1.023	0.415691
P55265	Double-stranded RNA-specific adenosine deaminase OS=Homo sapiens GN=ADAR PE=1 SV=4 - [DSRAD_HUMAN]	136	8.65	0.955	1.045	0.936	0.979	0.560173
P55263	Adenosine kinase OS=Homo sapiens GN=ADK PE=1 SV=2 - [ADK_HUMAN]	40.5	6.7	1.09	1.036	1.046	1.057	0.0258972
P55212	Caspase-6 OS=Homo sapiens GN=CASP6 PE=1 SV=2 - [CASP6_HUMAN]	33.3	6.93	1.047	1.09	0.832	0.99	0.903226
P55209	Nucleosome assembly protein 1-like 1 OS=Homo sapiens GN=NAP1L1 PE=1 SV=1 - [NP1L1_HUMAN]	45.3	4.46	1.033	1.165	1.09	1.096	0.0659464
P55196	Afadin OS=Homo sapiens GN=MLLT4 PE=1 SV=3 - [AFAD_HUMAN]	206.7	6.47	1.066	0.898	0.933	0.966	0.539026
P55145	Mesencephalic astrocyte-derived neurotrophic factor OS=Homo sapiens GN=MANF PE=1 SV=3 - [MANF_HUMAN]	20.7	8.69	1.045	1.039	1.079	1.054	0.0120376
P55084	Trifunctional enzyme subunit beta, mitochondrial OS=Homo sapiens GN=HADHB PE=1 SV=3 - [ECHB_HUMAN]	51.3	9.41	0.998	1.045	0.969	1.004	0.865433
P55081	Microfibrillar-associated protein 1 OS=Homo sapiens GN=MFAP1 PE=1 SV=2 - [MFAP1_HUMAN]	51.9	4.98	0.94	0.884	0.976	0.933	0.0674355
P55072	Transitional endoplasmic reticulum ATPase OS=Homo sapiens GN=VCP PE=1 SV=4 - [TERA_HUMAN]	89.3	5.26	1.036	1.042	1.018	1.032	0.011355
P55060	Exportin-2 OS=Homo sapiens GN=CSE1L PE=1 SV=3 - [XPO2_HUMAN]	110.3	5.77	1.017	1.078	1.045	1.047	0.0571506
P55039	Developmentally-regulated GTP-binding protein 2 OS=Homo sapiens GN=DRG2 PE=1 SV=1 - [DRG2_HUMAN]	40.7	8.88	0.958	0.95	0.941	0.95	0.000510623
P55036	26S proteasome non-ATPase regulatory subunit 4 OS=Homo sapiens GN=PSMD4 PE=1 SV=1 - [PSMD4_HUMAN]	40.7	4.79	0.987	1.101	1.018	1.035	0.357784
P55011	Solute carrier family 12 member 2 OS=Homo sapiens GN=SLC12A2 PE=1 SV=1 - [S12A2_HUMAN]	131.4	6.4	0.906	0.88	0.883	0.89	0.00017756
P55010	Eukaryotic translation initiation factor 5 OS=Homo sapiens GN=EIF5 PE=1 SV=2 - [IF5_HUMAN]	49.2	5.58	1.046	1.197	1.075	1.106	0.0837452
P54920	Alpha-soluble NSF attachment protein OS=Homo sapiens GN=NAPA PE=1 SV=3 - [SNAA_HUMAN]	33.2	5.36	1.024	1.009	0.972	1.002	0.919302
P54886	Delta-1-pyrroline-5-carboxylate synthase OS=Homo sapiens GN=ALDH18A1 PE=1 SV=2 - [P5CS_HUMAN]	87.2	7.12	1.011	0.953	0.994	0.986	0.461697
P54819	Adenylate kinase 2, mitochondrial OS=Homo sapiens GN=AK2 PE=1 SV=2 - [KAD2_HUMAN]	26.5	7.81	1.014	1.015	1.019	1.016	0.000469558
P54727	UV excision repair protein RAD23 homolog B OS=Homo sapiens GN=RAD23B PE=1 SV=1 - [RD23B_HUMAN]	43.1	4.84	1.033	1.008	1.054	1.032	0.0758482
P54709	Sodium/potassium-transporting ATPase subunit beta-3 OS=Homo sapiens GN=ATP1B3 PE=1 SV=1 - [AT1B3_HUMAN]	31.5	8.35	1.051	1.097	1.073	1.074	0.0051708
P54687	Branched-chain-amino-acid aminotransferase, cytosolic OS=Homo sapiens GN=BCAT1 PE=1 SV=3 - [BCAT1_HUMAN]	42.9	5.3	1.03	1.12	0.735	0.962	0.758181
P54619	5'-AMP-activated protein kinase subunit gamma-1 OS=Homo sapiens GN=PRKAG1 PE=1 SV=1 - [AAKG1_HUMAN]	37.6	6.92	1.071	1.089	1.035	1.065	0.0149187
P54578	Ubiquitin carboxyl-terminal hydrolase 14 OS=Homo sapiens GN=USP14 PE=1 SV=3 - [UBP14_HUMAN]	56	5.3	1.018	1.075	1.025	1.039	0.0935269
P54577	Tyrosine--tRNA ligase, cytoplasmic OS=Homo sapiens GN=YARS PE=1 SV=4 - [SYYC_HUMAN]	59.1	7.05	1.065	1.122	1.03	1.072	0.0542068
P54136	Arginine--tRNA ligase, cytoplasmic OS=Homo sapiens GN=RARS PE=1 SV=2 - [SYRC_HUMAN]	75.3	6.68	1.022	1.059	1.025	1.035	0.0408218
P54105	Methylosome subunit pICln OS=Homo sapiens GN=CLNS1A PE=1 SV=1 - [ICLN_HUMAN]	26.2	4.11	1.06	0.954	0.902	0.972	0.579464
P53999	Activated RNA polymerase II transcriptional coactivator p15 OS=Homo sapiens GN=SUB1 PE=1 SV=3 - [TCP4_HUMAN]	14.4	9.6	0.981	0.994	1.031	1.002	0.900221
P53992	Protein transport protein Sec24C OS=Homo sapiens GN=SEC24C PE=1 SV=3 - [SC24C_HUMAN]	118.2	7.06	1.003	0.944	0.996	0.981	0.364999
P53990	IST1 homolog OS=Homo sapiens GN=IST1 PE=1 SV=1 - [IST1_HUMAN]	39.7	5.35	1.025	0.998	0.985	1.003	0.832014
P53985	Monocarboxylate transporter 1 OS=Homo sapiens GN=SLC16A1 PE=1 SV=3 - [MOT1_HUMAN]	53.9	8.66	0.915	0.899	1.001	0.938	0.123375
P53801	Pituitary tumor-transforming gene 1 protein-interacting protein OS=Homo sapiens GN=PTTG1IP PE=1 SV=1 - [PTTG_HUMAN]	20.3	8.79	0.983	1.045	1.013	1.014	0.487735
P53680	AP-2 complex subunit sigma OS=Homo sapiens GN=AP2S1 PE=1 SV=2 - [AP2S1_HUMAN]	17	6.18	1.05	0.965	0.993	1.003	0.920218
P53634	Dipeptidyl peptidase 1 OS=Homo sapiens GN=CTSC PE=1 SV=2 - [CATC_HUMAN]	51.8	6.99	0.999	0.969	0.997	0.988	0.294704
P53621	Coatomer subunit alpha OS=Homo sapiens GN=COPA PE=1 SV=2 - [COPA_HUMAN]	138.3	7.66	0.973	1.027	0.977	0.992	0.68178
P53618	Coatomer subunit beta OS=Homo sapiens GN=COPB1 PE=1 SV=3 - [COPB_HUMAN]	107.1	6.05	1.035	1.093	1.038	1.055	0.0426031
P53611	Geranylgeranyl transferase type-2 subunit beta OS=Homo sapiens GN=RABGGTB PE=1 SV=2 - [PGTB2_HUMAN]	36.9	5.03	0.972	1.067	1.049	1.029	0.37097
P53602	Diphosphomevalonate decarboxylase OS=Homo sapiens GN=MVD PE=1 SV=1 - [MVD1_HUMAN]	43.4	7.23	1.094	1.042	0.994	1.043	0.207825
P53597	Succinyl-CoA ligase [ADP/GDP-forming] subunit alpha, mitochondrial OS=Homo sapiens GN=SUCLG1 PE=1 SV=4 - [SUCA_HUMAN]	36.2	8.79	1.039	0.995	0.936	0.99	0.75436
P53582	Methionine aminopeptidase 1 OS=Homo sapiens GN=METAP1 PE=1 SV=2 - [MAP11_HUMAN]	43.2	7.17	1.039	1.037	1.023	1.033	0.00279872
P53396	ATP-citrate synthase OS=Homo sapiens GN=ACLY PE=1 SV=3 - [ACLY_HUMAN]	120.8	7.33	1.039	1.046	1.023	1.036	0.00613354
P53367	Arfaptin-1 OS=Homo sapiens GN=ARFIP1 PE=1 SV=2 - [ARFP1_HUMAN]	41.7	6.7	0.92	0.94	0.972	0.944	0.0208739
P53041	Serine/threonine-protein phosphatase 5 OS=Homo sapiens GN=PPP5C PE=1 SV=1 - [PPP5_HUMAN]	56.8	6.28	0.97	1.041	1.015	1.009	0.697486
P53007	Tricarboxylate transport protein, mitochondrial OS=Homo sapiens GN=SLC25A1 PE=1 SV=2 - [TXTP_HUMAN]	34	9.89	1.015	1.055	1.032	1.034	0.0426644
P53004	Biliverdin reductase A OS=Homo sapiens GN=BLVRA PE=1 SV=2 - [BIEA_HUMAN]	33.4	6.44	0.97	1.027	0.971	0.989	0.601448
P52948	Nuclear pore complex protein Nup98-Nup96 OS=Homo sapiens GN=NUP98 PE=1 SV=4 - [NUP98_HUMAN]	197.5	6.4	0.967	0.969	1.02	0.985	0.44535
P52943	Cysteine-rich protein 2 OS=Homo sapiens GN=CRIP2 PE=1 SV=1 - [CRIP2_HUMAN]	22.5	8.72	0.95	1.031	1.012	0.998	0.928579
P52926	High mobility group protein HMGI-C OS=Homo sapiens GN=HMGA2 PE=1 SV=1 - [HMGA2_HUMAN]	11.8	10.62	1.088	0.987	1.044	1.04	0.246379
P52907	F-actin-capping protein subunit alpha-1 OS=Homo sapiens GN=CAPZA1 PE=1 SV=3 - [CAZA1_HUMAN]	32.9	5.69	1.053	1.014	1.031	1.033	0.0444
P52888	Thimet oligopeptidase OS=Homo sapiens GN=THOP1 PE=1 SV=2 - [THOP1_HUMAN]	78.8	6.05	1.106	1.042	1.019	1.056	0.0992276
P52815	39S ribosomal protein L12, mitochondrial OS=Homo sapiens GN=MRPL12 PE=1 SV=2 - [RM12_HUMAN]	21.3	8.87	0.985	0.911	1.003	0.966	0.29776
P52789	Hexokinase-2 OS=Homo sapiens GN=HK2 PE=1 SV=2 - [HXK2_HUMAN]	102.3	6.05	0.883	0.904	1.02	0.936	0.205517
P52788	Spermine synthase OS=Homo sapiens GN=SMS PE=1 SV=2 - [SPSY_HUMAN]	41.2	5.02	1.06	1.128	1.028	1.072	0.0710579
P52758	Ribonuclease UK114 OS=Homo sapiens GN=HRSP12 PE=1 SV=1 - [UK114_HUMAN]	14.5	8.68	1.034	0.86	0.739	0.878	0.226248
P52756	RNA-binding protein 5 OS=Homo sapiens GN=RBM5 PE=1 SV=2 - [RBM5_HUMAN]	92.1	6.28	0.785	0.819	0.67	0.758	0.00581483
P52732	Kinesin-like protein KIF11 OS=Homo sapiens GN=KIF11 PE=1 SV=2 - [KIF11_HUMAN]	119.1	5.64	0.906	0.891	0.97	0.922	0.0327054
P52701	DNA mismatch repair protein Msh6 OS=Homo sapiens GN=MSH6 PE=1 SV=2 - [MSH6_HUMAN]	152.7	6.9	0.991	0.988	1.023	1.001	0.955391
P52655	Transcription initiation factor IIA subunit 1 OS=Homo sapiens GN=GTF2A1 PE=1 SV=1 - [TF2AA_HUMAN]	41.5	4.55	0.964	0.768	0.982	0.905	0.236575
P52630	Signal transducer and activator of transcription 2 OS=Homo sapiens GN=STAT2 PE=1 SV=1 - [STAT2_HUMAN]	97.9	5.49	0.957	1.069	1.055	1.027	0.486201
P52597	Heterogeneous nuclear ribonucleoprotein F OS=Homo sapiens GN=HNRNPF PE=1 SV=3 - [HNRPF_HUMAN]	45.6	5.58	0.994	0.917	1.023	0.978	0.524985
P52594	Arf-GAP domain and FG repeat-containing protein 1 OS=Homo sapiens GN=AGFG1 PE=1 SV=2 - [AGFG1_HUMAN]	58.2	8.63	0.944	1.048	0.925	0.972	0.509302
P52566	Rho GDP-dissociation inhibitor 2 OS=Homo sapiens GN=ARHGDIB PE=1 SV=3 - [GDIR2_HUMAN]	23	5.21	1.073	1.1	1.035	1.069	0.0212501
P52565	Rho GDP-dissociation inhibitor 1 OS=Homo sapiens GN=ARHGDIA PE=1 SV=3 - [GDIR1_HUMAN]	23.2	5.11	1.064	1.062	1.058	1.061	4.0815e-06
P52434	DNA-directed RNA polymerases I, II, and III subunit RPABC3 OS=Homo sapiens GN=POLR2H PE=1 SV=4 - [RPAB3_HUMAN]	17.1	4.68	1.074	1.028	1.099	1.067	0.0322102
P52306	Rap1 GTPase-GDP dissociation stimulator 1 OS=Homo sapiens GN=RAP1GDS1 PE=1 SV=3 - [GDS1_HUMAN]	66.3	5.31	1.064	1.043	0.971	1.026	0.408111
P52298	Nuclear cap-binding protein subunit 2 OS=Homo sapiens GN=NCBP2 PE=1 SV=1 - [NCBP2_HUMAN]	18	8.21	1.096	1.052	1.04	1.063	0.0211793
P52292	Importin subunit alpha-1 OS=Homo sapiens GN=KPNA2 PE=1 SV=1 - [IMA1_HUMAN]	57.8	5.4	1.033	1.04	1.01	1.028	0.0379093
P52272	Heterogeneous nuclear ribonucleoprotein M OS=Homo sapiens GN=HNRNPM PE=1 SV=3 - [HNRPM_HUMAN]	77.5	8.7	1.049	1.067	1.06	1.059	0.000362037
P52209	6-phosphogluconate dehydrogenase, decarboxylating OS=Homo sapiens GN=PGD PE=1 SV=3 - [6PGD_HUMAN]	53.1	7.23	1.037	1.043	1.053	1.044	0.000685239
P52179	Myomesin-1 OS=Homo sapiens GN=MYOM1 PE=1 SV=2 - [MYOM1_HUMAN]	187.5	6.93	1.065	1.05	1.101	1.072	0.00891897
P51991	Heterogeneous nuclear ribonucleoprotein A3 OS=Homo sapiens GN=HNRNPA3 PE=1 SV=2 - [ROA3_HUMAN]	39.6	9.01	1.021	1.092	1.024	1.046	0.12019
P51948	CDK-activating kinase assembly factor MAT1 OS=Homo sapiens GN=MNAT1 PE=1 SV=1 - [MAT1_HUMAN]	35.8	6.09	0.883	1.195	0.827	0.968	0.795783
P51858	Hepatoma-derived growth factor OS=Homo sapiens GN=HDGF PE=1 SV=1 - [HDGF_HUMAN]	26.8	4.73	1.064	1.068	1.022	1.051	0.0251411
P51809	Vesicle-associated membrane protein 7 OS=Homo sapiens GN=VAMP7 PE=1 SV=3 - [VAMP7_HUMAN]	24.9	8.6	1.111	1.065	1.03	1.069	0.0429138
P51784	Ubiquitin carboxyl-terminal hydrolase 11 OS=Homo sapiens GN=USP11 PE=1 SV=3 - [UBP11_HUMAN]	109.7	5.45	0.983	0.99	1.055	1.009	0.704732
P51665	26S proteasome non-ATPase regulatory subunit 7 OS=Homo sapiens GN=PSMD7 PE=1 SV=2 - [PSMD7_HUMAN]	37	6.77	1.044	1.053	0.963	1.02	0.523143
P51659	Peroxisomal multifunctional enzyme type 2 OS=Homo sapiens GN=HSD17B4 PE=1 SV=3 - [DHB4_HUMAN]	79.6	8.84	0.994	1.088	0.987	1.023	0.518953
P51648	Fatty aldehyde dehydrogenase OS=Homo sapiens GN=ALDH3A2 PE=1 SV=1 - [AL3A2_HUMAN]	54.8	7.88	1.041	1.051	1.026	1.039	0.00563863
P51636	Caveolin-2 OS=Homo sapiens GN=CAV2 PE=1 SV=2 - [CAV2_HUMAN]	18.3	5.27	0.948	0.861	1.031	0.947	0.338281
P51610	Host cell factor 1 OS=Homo sapiens GN=HCFC1 PE=1 SV=2 - [HCFC1_HUMAN]	208.6	7.46	1.055	1.013	0.961	1.01	0.740123
P51580	Thiopurine S-methyltransferase OS=Homo sapiens GN=TPMT PE=1 SV=1 - [TPMT_HUMAN]	28.2	6.23	1.062	1.114	1.041	1.072	0.0290046
P51572	B-cell receptor-associated protein 31 OS=Homo sapiens GN=BCAP31 PE=1 SV=3 - [BAP31_HUMAN]	28	8.44	0.984	0.864	0.939	0.929	0.112395
P51571	Translocon-associated protein subunit delta OS=Homo sapiens GN=SSR4 PE=1 SV=1 - [SSRD_HUMAN]	19	6.15	0.92	1.006	1.015	0.98	0.55141
P51570	Galactokinase OS=Homo sapiens GN=GALK1 PE=1 SV=1 - [GALK1_HUMAN]	42.2	6.46	0.894	1.019	0.877	0.93	0.192964
P51452	Dual specificity protein phosphatase 3 OS=Homo sapiens GN=DUSP3 PE=1 SV=1 - [DUS3_HUMAN]	20.5	7.8	0.878	1.113	0.933	0.975	0.739143
P51398	28S ribosomal protein S29, mitochondrial OS=Homo sapiens GN=DAP3 PE=1 SV=1 - [RT29_HUMAN]	45.5	8.88	1.062	1.063	1.003	1.043	0.097868
P51153	Ras-related protein Rab-13 OS=Homo sapiens GN=RAB13 PE=1 SV=1 - [RAB13_HUMAN]	22.8	9.19	0.857	1.016	0.918	0.93	0.206947
P51151	Ras-related protein Rab-9A OS=Homo sapiens GN=RAB9A PE=1 SV=1 - [RAB9A_HUMAN]	22.8	5.47	0.914	0.91	0.917	0.914	1.81866e-06
P51149	Ras-related protein Rab-7a OS=Homo sapiens GN=RAB7A PE=1 SV=1 - [RAB7A_HUMAN]	23.5	6.7	0.987	0.977	1.002	0.989	0.193768
P51148	Ras-related protein Rab-5C OS=Homo sapiens GN=RAB5C PE=1 SV=2 - [RAB5C_HUMAN]	23.5	8.41	0.941	0.942	1.017	0.967	0.255969
P51116	Fragile X mental retardation syndrome-related protein 2 OS=Homo sapiens GN=FXR2 PE=1 SV=2 - [FXR2_HUMAN]	74.2	6.23	0.971	1.017	0.917	0.968	0.334715
P51114	Fragile X mental retardation syndrome-related protein 1 OS=Homo sapiens GN=FXR1 PE=1 SV=3 - [FXR1_HUMAN]	69.7	6.15	0.99	0.959	0.966	0.972	0.0392235
P51003	Poly(A) polymerase alpha OS=Homo sapiens GN=PAPOLA PE=1 SV=4 - [PAPOA_HUMAN]	82.8	7.37	1.085	1.119	1.009	1.071	0.0943752
P50995	Annexin A11 OS=Homo sapiens GN=ANXA11 PE=1 SV=1 - [ANX11_HUMAN]	54.4	7.65	0.961	1.03	0.949	0.98	0.472458
P50991	T-complex protein 1 subunit delta OS=Homo sapiens GN=CCT4 PE=1 SV=4 - [TCPD_HUMAN]	57.9	7.83	1.04	1.071	1.033	1.048	0.014721
P50990	T-complex protein 1 subunit theta OS=Homo sapiens GN=CCT8 PE=1 SV=4 - [TCPQ_HUMAN]	59.6	5.6	1.027	1.058	1.015	1.033	0.0599211
P50914	60S ribosomal protein L14 OS=Homo sapiens GN=RPL14 PE=1 SV=4 - [RL14_HUMAN]	23.4	10.93	0.722	0.611	0.798	0.71	0.00594562
P50897	Palmitoyl-protein thioesterase 1 OS=Homo sapiens GN=PPT1 PE=1 SV=1 - [PPT1_HUMAN]	34.2	6.52	0.919	1.155	0.914	0.996	0.96229
P50750	Cyclin-dependent kinase 9 OS=Homo sapiens GN=CDK9 PE=1 SV=3 - [CDK9_HUMAN]	42.8	8.79	0.867	0.952	0.964	0.928	0.0768866
P50748	Kinetochore-associated protein 1 OS=Homo sapiens GN=KNTC1 PE=1 SV=1 - [KNTC1_HUMAN]	250.6	5.97	0.884	0.829	0.964	0.892	0.0515293
P50583	Bis(5'-nucleosyl)-tetraphosphatase [asymmetrical] OS=Homo sapiens GN=NUDT2 PE=1 SV=3 - [AP4A_HUMAN]	16.8	5.35	1.242	1.09	1.046	1.126	0.1011
P50579	Methionine aminopeptidase 2 OS=Homo sapiens GN=METAP2 PE=1 SV=1 - [MAP2_HUMAN]	52.9	5.82	0.941	1.039	1.054	1.011	0.765085
P50570	Dynamin-2 OS=Homo sapiens GN=DNM2 PE=1 SV=2 - [DYN2_HUMAN]	98	7.44	1.046	0.995	0.962	1.001	0.969315
P50552	Vasodilator-stimulated phosphoprotein OS=Homo sapiens GN=VASP PE=1 SV=3 - [VASP_HUMAN]	39.8	8.94	0.968	0.966	0.948	0.961	0.00347287
P50502	Hsc70-interacting protein OS=Homo sapiens GN=ST13 PE=1 SV=2 - [F10A1_HUMAN]	41.3	5.27	1.064	1.062	1.048	1.058	0.000323842
P50454	Serpin H1 OS=Homo sapiens GN=SERPINH1 PE=1 SV=2 - [SERPH_HUMAN]	46.4	8.69	1.042	1.143	1.029	1.071	0.118819
P50452	Serpin B8 OS=Homo sapiens GN=SERPINB8 PE=1 SV=2 - [SPB8_HUMAN]	42.7	5.57	1.152	1.007	1.152	1.104	0.0985521
P50416	Carnitine O-palmitoyltransferase 1, liver isoform OS=Homo sapiens GN=CPT1A PE=1 SV=2 - [CPT1A_HUMAN]	88.3	8.65	1.03	1.015	0.967	1.004	0.843547
P50402	Emerin OS=Homo sapiens GN=EMD PE=1 SV=1 - [EMD_HUMAN]	29	5.5	1.04	0.976	0.979	0.998	0.940131
P50395	Rab GDP dissociation inhibitor beta OS=Homo sapiens GN=GDI2 PE=1 SV=2 - [GDIB_HUMAN]	50.6	6.47	1.091	1.103	1.086	1.093	5.02099e-05
P50336	Protoporphyrinogen oxidase OS=Homo sapiens GN=PPOX PE=1 SV=1 - [PPOX_HUMAN]	50.7	8.16	1.081	1.006	1.092	1.06	0.0918104
P50238	Cysteine-rich protein 1 OS=Homo sapiens GN=CRIP1 PE=1 SV=3 - [CRIP1_HUMAN]	8.5	8.75	1.112	0.969	1.029	1.037	0.426425
P50213	Isocitrate dehydrogenase [NAD] subunit alpha, mitochondrial OS=Homo sapiens GN=IDH3A PE=1 SV=1 - [IDH3A_HUMAN]	39.6	6.92	0.974	1.055	0.99	1.006	0.810788
P49959	Double-strand break repair protein MRE11A OS=Homo sapiens GN=MRE11A PE=1 SV=3 - [MRE11_HUMAN]	80.5	5.9	1.061	0.908	1.039	1.003	0.958149
P49916	DNA ligase 3 OS=Homo sapiens GN=LIG3 PE=1 SV=2 - [DNLI3_HUMAN]	112.8	9.01	0.877	0.891	0.966	0.911	0.0326196
P49915	GMP synthase [glutamine-hydrolyzing] OS=Homo sapiens GN=GMPS PE=1 SV=1 - [GUAA_HUMAN]	76.7	6.87	1.026	1.066	1.07	1.054	0.0183951
P49903	Selenide, water dikinase 1 OS=Homo sapiens GN=SEPHS1 PE=1 SV=2 - [SPS1_HUMAN]	42.9	5.97	1.041	0.964	0.897	0.967	0.476231
P49902	Cytosolic purine 5'-nucleotidase OS=Homo sapiens GN=NT5C2 PE=1 SV=1 - [5NTC_HUMAN]	64.9	6.14	1.05	1.082	1.053	1.062	0.00378063
P49840	Glycogen synthase kinase-3 alpha OS=Homo sapiens GN=GSK3A PE=1 SV=2 - [GSK3A_HUMAN]	50.9	8.75	1.046	1.23	0.967	1.081	0.357222
P49821	NADH dehydrogenase [ubiquinone] flavoprotein 1, mitochondrial OS=Homo sapiens GN=NDUFV1 PE=1 SV=4 - [NDUV1_HUMAN]	50.8	8.21	0.926	0.974	0.978	0.959	0.0716579
P49792	E3 SUMO-protein ligase RanBP2 OS=Homo sapiens GN=RANBP2 PE=1 SV=2 - [RBP2_HUMAN]	358	6.2	1.042	1.041	0.989	1.024	0.242195
P49790	Nuclear pore complex protein Nup153 OS=Homo sapiens GN=NUP153 PE=1 SV=2 - [NU153_HUMAN]	153.8	8.73	1.008	0.864	0.978	0.95	0.31795
P49773	Histidine triad nucleotide-binding protein 1 OS=Homo sapiens GN=HINT1 PE=1 SV=2 - [HINT1_HUMAN]	13.8	6.95	1.055	1.037	0.952	1.015	0.668238
P49770	Translation initiation factor eIF-2B subunit beta OS=Homo sapiens GN=EIF2B2 PE=1 SV=3 - [EI2BB_HUMAN]	39	6.16	1.082	0.996	1.058	1.045	0.151551
P49757	Protein numb homolog OS=Homo sapiens GN=NUMB PE=1 SV=2 - [NUMB_HUMAN]	70.8	8.51	0.896	0.984	1.025	0.968	0.45212
P49756	RNA-binding protein 25 OS=Homo sapiens GN=RBM25 PE=1 SV=3 - [RBM25_HUMAN]	100.1	6.32	1.005	0.99	0.984	0.993	0.325078
P49755	Transmembrane emp24 domain-containing protein 10 OS=Homo sapiens GN=TMED10 PE=1 SV=2 - [TMEDA_HUMAN]	25	7.44	1.012	1.001	1.068	1.027	0.26297
P49750	YLP motif-containing protein 1 OS=Homo sapiens GN=YLPM1 PE=1 SV=3 - [YLPM1_HUMAN]	219.8	6.57	0.952	0.741	1.114	0.936	0.583408
P49748	Very long-chain specific acyl-CoA dehydrogenase, mitochondrial OS=Homo sapiens GN=ACADVL PE=1 SV=1 - [ACADV_HUMAN]	70.3	8.75	1.04	1.051	1.037	1.043	0.000556449
P49736	DNA replication licensing factor MCM2 OS=Homo sapiens GN=MCM2 PE=1 SV=4 - [MCM2_HUMAN]	101.8	5.52	0.992	1.015	0.955	0.987	0.508722
P49721	Proteasome subunit beta type-2 OS=Homo sapiens GN=PSMB2 PE=1 SV=1 - [PSB2_HUMAN]	22.8	7.02	1.105	1.154	1.069	1.109	0.011347
P49720	Proteasome subunit beta type-3 OS=Homo sapiens GN=PSMB3 PE=1 SV=2 - [PSB3_HUMAN]	22.9	6.55	1.153	1.274	1.113	1.18	0.020489
P49662	Caspase-4 OS=Homo sapiens GN=CASP4 PE=1 SV=1 - [CASP4_HUMAN]	43.2	6	0.956	1.169	0.871	0.999	0.988718
P49643	DNA primase large subunit OS=Homo sapiens GN=PRIM2 PE=1 SV=2 - [PRI2_HUMAN]	58.8	7.91	1.004	1.039	0.98	1.008	0.677644
P49593	Protein phosphatase 1F OS=Homo sapiens GN=PPM1F PE=1 SV=3 - [PPM1F_HUMAN]	49.8	5.1	0.945	0.955	0.971	0.957	0.00474521
P49591	Serine--tRNA ligase, cytoplasmic OS=Homo sapiens GN=SARS PE=1 SV=3 - [SYSC_HUMAN]	58.7	6.43	1.006	1.041	0.992	1.013	0.422735
P49589	Cysteine--tRNA ligase, cytoplasmic OS=Homo sapiens GN=CARS PE=1 SV=3 - [SYCC_HUMAN]	85.4	6.76	1.024	1.01	1.024	1.019	0.0143433
P49588	Alanine--tRNA ligase, cytoplasmic OS=Homo sapiens GN=AARS PE=1 SV=2 - [SYAC_HUMAN]	106.7	5.53	1.034	1.066	1.045	1.048	0.00674862
P49585	Choline-phosphate cytidylyltransferase A OS=Homo sapiens GN=PCYT1A PE=1 SV=2 - [PCY1A_HUMAN]	41.7	7.25	0.69	0.499	0.635	0.608	0.00230647
P49458	Signal recognition particle 9 kDa protein OS=Homo sapiens GN=SRP9 PE=1 SV=2 - [SRP09_HUMAN]	10.1	7.97	1.075	1.08	1.074	1.076	2.08848e-06
P49454	Centromere protein F OS=Homo sapiens GN=CENPF PE=1 SV=2 - [CENPF_HUMAN]	367.5	5.07	0.812	0.891	0.864	0.856	0.00338937
P49427	Ubiquitin-conjugating enzyme E2 R1 OS=Homo sapiens GN=CDC34 PE=1 SV=2 - [UB2R1_HUMAN]	26.7	4.54	1.013	1.002	0.935	0.983	0.531672
P49419	Alpha-aminoadipic semialdehyde dehydrogenase OS=Homo sapiens GN=ALDH7A1 PE=1 SV=5 - [AL7A1_HUMAN]	58.5	7.99	0.908	1.013	1.011	0.977	0.548947
P49411	Elongation factor Tu, mitochondrial OS=Homo sapiens GN=TUFM PE=1 SV=2 - [EFTU_HUMAN]	49.5	7.61	1.014	1.034	1.017	1.022	0.0253665
P49406	39S ribosomal protein L19, mitochondrial OS=Homo sapiens GN=MRPL19 PE=1 SV=2 - [RM19_HUMAN]	33.5	9.5	1.044	1.021	1.065	1.043	0.0270164
P49368	T-complex protein 1 subunit gamma OS=Homo sapiens GN=CCT3 PE=1 SV=4 - [TCPG_HUMAN]	60.5	6.49	1.023	1.029	1.006	1.019	0.0484735
P49354	Protein farnesyltransferase/geranylgeranyltransferase type-1 subunit alpha OS=Homo sapiens GN=FNTA PE=1 SV=1 - [FNTA_HUMAN]	44.4	5.08	1.11	1.154	1.057	1.107	0.0188468
P49327	Fatty acid synthase OS=Homo sapiens GN=FASN PE=1 SV=3 - [FAS_HUMAN]	273.3	6.44	1.035	1.032	1.029	1.032	5.05054e-05
P49321	Nuclear autoantigenic sperm protein OS=Homo sapiens GN=NASP PE=1 SV=2 - [NASP_HUMAN]	85.2	4.3	1.091	1.01	1.013	1.038	0.22509
P49257	Protein ERGIC-53 OS=Homo sapiens GN=LMAN1 PE=1 SV=2 - [LMAN1_HUMAN]	57.5	6.77	1.026	0.995	0.949	0.99	0.677968
P49247	Ribose-5-phosphate isomerase OS=Homo sapiens GN=RPIA PE=1 SV=3 - [RPIA_HUMAN]	33.2	8.54	0.991	1.027	0.997	1.005	0.676676
P49207	60S ribosomal protein L34 OS=Homo sapiens GN=RPL34 PE=1 SV=3 - [RL34_HUMAN]	13.3	11.47	1.011	1.012	1.018	1.014	0.00333653
P49189	4-trimethylaminobutyraldehyde dehydrogenase OS=Homo sapiens GN=ALDH9A1 PE=1 SV=3 - [AL9A1_HUMAN]	53.8	5.87	1.074	1.161	1.067	1.101	0.0291177
P49023	Paxillin OS=Homo sapiens GN=PXN PE=1 SV=3 - [PAXI_HUMAN]	64.5	6.19	1.043	0.889	0.991	0.974	0.60073
P49006	MARCKS-related protein OS=Homo sapiens GN=MARCKSL1 PE=1 SV=2 - [MRP_HUMAN]	19.5	4.67	1.063	0.993	0.98	1.012	0.66574
P48739	Phosphatidylinositol transfer protein beta isoform OS=Homo sapiens GN=PITPNB PE=1 SV=2 - [PIPNB_HUMAN]	31.5	6.87	1.056	1.074	1.037	1.056	0.0064667
P48735	Isocitrate dehydrogenase [NADP], mitochondrial OS=Homo sapiens GN=IDH2 PE=1 SV=2 - [IDHP_HUMAN]	50.9	8.69	1.009	1.036	1.209	1.085	0.247955
P48729	Casein kinase I isoform alpha OS=Homo sapiens GN=CSNK1A1 PE=1 SV=2 - [KC1A_HUMAN]	38.9	9.57	0.914	0.863	0.872	0.883	0.00173894
P48723	Heat shock 70 kDa protein 13 OS=Homo sapiens GN=HSPA13 PE=1 SV=1 - [HSP13_HUMAN]	51.9	5.76	1.128	1.197	1.219	1.181	0.00270772
P48651	Phosphatidylserine synthase 1 OS=Homo sapiens GN=PTDSS1 PE=1 SV=1 - [PTSS1_HUMAN]	55.5	8.43	0.829	0.807	0.854	0.83	0.000234055
P48643	T-complex protein 1 subunit epsilon OS=Homo sapiens GN=CCT5 PE=1 SV=1 - [TCPE_HUMAN]	59.6	5.66	1.034	1.093	1.032	1.053	0.0570476
P48637	Glutathione synthetase OS=Homo sapiens GN=GSS PE=1 SV=1 - [GSHB_HUMAN]	52.4	5.92	1.057	1.01	1.003	1.023	0.240764
P48634	Protein PRRC2A OS=Homo sapiens GN=PRRC2A PE=1 SV=3 - [PRC2A_HUMAN]	228.7	9.45	1.024	0.881	0.972	0.959	0.382085
P48556	26S proteasome non-ATPase regulatory subunit 8 OS=Homo sapiens GN=PSMD8 PE=1 SV=2 - [PSMD8_HUMAN]	39.6	9.7	1.076	1.183	1.002	1.087	0.17308
P48509	CD151 antigen OS=Homo sapiens GN=CD151 PE=1 SV=3 - [CD151_HUMAN]	28.3	7.47	1.014	0.964	0.888	0.955	0.289681
P48507	Glutamate--cysteine ligase regulatory subunit OS=Homo sapiens GN=GCLM PE=1 SV=1 - [GSH0_HUMAN]	30.7	6.02	1.031	1.113	1.025	1.056	0.118188
P48449	Lanosterol synthase OS=Homo sapiens GN=LSS PE=1 SV=1 - [ERG7_HUMAN]	83.3	6.61	0.952	0.967	0.992	0.97	0.0637869
P48444	Coatomer subunit delta OS=Homo sapiens GN=ARCN1 PE=1 SV=1 - [COPD_HUMAN]	57.2	6.21	1.103	1.106	1.069	1.093	0.0014504
P48426	Phosphatidylinositol 5-phosphate 4-kinase type-2 alpha OS=Homo sapiens GN=PIP4K2A PE=1 SV=2 - [PI42A_HUMAN]	46.2	6.99	0.916	1.108	1.229	1.084	0.407111
P48307	Tissue factor pathway inhibitor 2 OS=Homo sapiens GN=TFPI2 PE=1 SV=1 - [TFPI2_HUMAN]	26.9	8.53	1.002	0.946	0.884	0.944	0.175671
P48163	NADP-dependent malic enzyme OS=Homo sapiens GN=ME1 PE=1 SV=1 - [MAOX_HUMAN]	64.1	6.13	0.909	0.96	0.988	0.952	0.1083
P48147	Prolyl endopeptidase OS=Homo sapiens GN=PREP PE=1 SV=2 - [PPCE_HUMAN]	80.6	5.86	1.034	1.056	1.04	1.043	0.00273104
P48059	LIM and senescent cell antigen-like-containing domain protein 1 OS=Homo sapiens GN=LIMS1 PE=1 SV=4 - [LIMS1_HUMAN]	37.2	8.05	0.961	0.987	0.978	0.975	0.0318002
P48047	ATP synthase subunit O, mitochondrial OS=Homo sapiens GN=ATP5O PE=1 SV=1 - [ATPO_HUMAN]	23.3	9.96	1.063	1.082	0.99	1.045	0.183816
P47985	Cytochrome b-c1 complex subunit Rieske, mitochondrial OS=Homo sapiens GN=UQCRFS1 PE=1 SV=2 - [UCRI_HUMAN]	29.6	8.32	1.068	1.005	0.956	1.01	0.780393
P47914	60S ribosomal protein L29 OS=Homo sapiens GN=RPL29 PE=1 SV=2 - [RL29_HUMAN]	17.7	11.66	0.985	1.076	1.026	1.029	0.332252
P47897	Glutamine--tRNA ligase OS=Homo sapiens GN=QARS PE=1 SV=1 - [SYQ_HUMAN]	87.7	7.15	1.021	1.014	0.999	1.011	0.155657
P47895	Aldehyde dehydrogenase family 1 member A3 OS=Homo sapiens GN=ALDH1A3 PE=1 SV=2 - [AL1A3_HUMAN]	56.1	7.25	1.1	1.051	1.067	1.073	0.00729652
[truncated: 995 more rows]
