# Supplementary material for: New insights into meningitic Escherichia coli infection of brain microvascular endothelial cells from quantitative proteomics analysis
Source: J Neuroinflammation. 2018 Oct 19;15:291. doi: 10.1186/s12974-018-1325-z (PMC6195690; doi:10.1186/s12974-018-1325-z)
Supplement: Supplementary file 5 — Table S5. Ingenuity Canonical Pathways of HB101-infected group. (XLSX 71 kb) [file 12974_2018_1325_MOESM5_ESM.xlsx]

## Sheet: Sheet1
Supplemental.Table 5 Ingenuity Canonical Pathways of HB101-infected group
Ingenuity Canonical Pathways	-log(p-value)	Ratio	z-score	Molecules
Glycolysis I	2.13	0.0417	NaN	GAPDHS
Gluconeogenesis I	2.11	0.04	NaN	GAPDHS
LXR/RXR Activation	1.43	0.00826	NaN	APOC3
Atherosclerosis Signaling	1.42	0.00806	NaN	APOC3
FXR/RXR Activation	1.42	0.008	NaN	APOC3
IL-12 Signaling and Production in Macrophages	1.36	0.00694	NaN	APOC3
