# Supplementary material for: New insights into meningitic Escherichia coli infection of brain microvascular endothelial cells from quantitative proteomics analysis
Source: J Neuroinflammation. 2018 Oct 19;15:291. doi: 10.1186/s12974-018-1325-z (PMC6195690; doi:10.1186/s12974-018-1325-z)
Supplement: Supplementary file 6 — Table S6. Ingenuity Canonical Pathways of PCN033-infected group. (XLSX 70 kb) [file 12974_2018_1325_MOESM6_ESM.xlsx]

## Sheet: Sheet1
Supplemental Table 6. Ingenuity Canonical Pathways of PCN033-infected group
Ingenuity Canonical Pathways	-log(p-value)	Ratio	z-score	Molecules
Granzyme A Signaling	8.33	0.294	NaN	HIST1H1B,HIST1H1C,HIST1H1E,HIST1H1D,H1F0
Protein Kinase A Signaling	1.82	0.0134	2.236	HIST1H1B,HIST1H1C,HIST1H1E,HIST1H1D,H1F0
Eumelanin Biosynthesis	1.81	0.25	NaN	MIF
Phosphatidylcholine Biosynthesis I	1.57	0.143	NaN	PCYT1A
Glioma Invasiveness Signaling	1.52	0.0286	NaN	VTN,FNBP1
EIF2 Signaling	1.45	0.0163	NaN	RPL14,RPS13,PAIP1
Choline Biosynthesis III	1.31	0.0769	NaN	PCYT1A
nNOS Signaling in Skeletal Muscle Cells	1.52	0.0714	NaN	DMD
