# Supplementary material for: New insights into meningitic Escherichia coli infection of brain microvascular endothelial cells from quantitative proteomics analysis
Source: J Neuroinflammation. 2018 Oct 19;15:291. doi: 10.1186/s12974-018-1325-z (PMC6195690; doi:10.1186/s12974-018-1325-z)
Supplement: Supplementary file 8 — Table S8. The potential networks in HB101-infected group. (XLSX 70 kb) [file 12974_2018_1325_MOESM8_ESM.xlsx]

## Sheet: Sheet1
Supplemental Table 8.The potential networks in HB101-infected group
ID	Molecules in Network	Score	Focus Molecules	Top Diseases and Functions
1	GRB2,PA2G4,RPL18↑,SYVN1	3	1	Cellular Assembly and Organization, Gastrointestinal Disease, Hepatic System Disease
2	CCNA2,DCP2,DCPS,EXOSC4↓,EXOSC5,EXOSC10	3	1	RNA Damage and Repair, Connective Tissue Disorders, Developmental Disorder
