# Supplementary material for: New insights into meningitic Escherichia coli infection of brain microvascular endothelial cells from quantitative proteomics analysis
Source: J Neuroinflammation. 2018 Oct 19;15:291. doi: 10.1186/s12974-018-1325-z (PMC6195690; doi:10.1186/s12974-018-1325-z)
Supplement: Supplementary file 9 — Table S9. The potential networks in PCN033-infected group. (XLSX 72 kb) [file 12974_2018_1325_MOESM9_ESM.xlsx]

## Sheet: Sheet1
Supplemental Table 9.The potential networks in PCN033-infected group
ID	Molecules in Network	Score	Focus Molecules	Top Diseases and Functions
1	AGTR1,ASXL1↓,CBX4,CBX8↑,Ck2,CTCF,DMD↓,DNM1,FNBP1↓,FOS,H19,H1F0↓,HIST1H1C↓,HIST1H1D↓,IP6K2,NCOA6↓,PHC1,PHC2,PHC3,POLD1,RFC1↓,RING1,RNF2,RPL14↓,RPS13↓,RYBP,TBPL1↓,TELO2↓,TFIIA,TP53,TP53BP2↓,TRIM29,TTI1,USP11,YAF2，PI3K (family)，Mek，ERK	24	14	Lymphoid Tissue Structure and Development, Organ Morphology, Organismal Development
2	ACKR3,Akt,ARHGAP35↓,BAD,CCNH,CD24,CENPM↓,CHTOP↓,COL18A1↓,COPS5,DDIT4,EFNB2,ESR1,ETS1,FSH,GHRL,HP1BP3↓,ITGB5,Lh,MIF↑,MKI67↓,P2RY2,PDCD5,PIR↑,RAB1A,SH3BP4↓,SNAP23,SPHK1,STX6↓,SZRD1↓,THBS1,VAMP3,VPS13C↓,VTN↓,WT1，PI3K (family)，Mek，ERK，NFkB (complex)	22	13	Cellular Movement, Cancer, Organismal Injury and Abnormalities
3	ACTN4,AP1S2↓,AZGP1,BRD4,C16orf62,C19orf33,CCDC93↓,CCNA2,CDKN1A,COMMD1,COMMD6,COMMD9,DCPS,DKK1,DNAJB6↓,EHMT2,EXOSC4↓,FBLIM1↓,FLNB,HIST1H1B↓,HIST1H1E↓,IFNG,KRT18,MAGEA1,MB21D1↓,NAV1↓,NCKIPSD↓,NDUFS7↓,NUPR1,PCM1,PIM1,SMARCA4,SPP1,STUB1,TCEB3↓，NFkB (complex)	22	13	Inflammatory Disease, Inflammatory Response, Organismal Injury and Abnormalities
4	26s Proteasome,AR,AZGP1,BIRC5,CASP3,CASP10,caspase,CD44,CHEK2,DCTN4↓,E2F6,EIF4E,F7,FAM96A↓,HSP90AA1,HSPB1,KIF15↓,KMT2A,MYC,MYO1B,PARK2,PCYT1A↓,PINK1,POP7↓,PPIE↓,PRDX1,RBM5↓,RNF2,SCPEP1↑,STAT5B,STUB1,TOMM20↓,TPX2,XIAP,ZWINT↓	15	10	Cell Death and Survival, Cellular Development, Cellular Growth and Proliferation
