# Supplementary material for: New insights into meningitic Escherichia coli infection of brain microvascular endothelial cells from quantitative proteomics analysis
Source: J Neuroinflammation. 2018 Oct 19;15:291. doi: 10.1186/s12974-018-1325-z (PMC6195690; doi:10.1186/s12974-018-1325-z)
Supplement: Supplementary file 10 — Table S10. The potential networks in RS218-infected group. (XLSX 71 kb) [file 12974_2018_1325_MOESM10_ESM.xlsx]

## Sheet: Sheet1
Supplemental Table 10.The potential networks in RS218-infected group
ID	Molecules in Network	Score	Focus Molecules	Top Diseases and Functions
1	APBB1,APP↓,BCR,BIN1,CHRNA7,Ck2,COPS5,CTCF,CTTNBP2NL,GFER↑,GRB2,H19,HIST1H1D↑,LCMT1↓,LGMN,MAGED1↑,MAPT,MIF↑,MTHFR,MYC,NCOA5↓,PPARG,PPP2CA,PPP2R1B↓,PRDX1,PTPA,RAC1,RPL15↑,RPL18↑,RPTOR,TELO2↓,TTI1,UCHL1,VPS28↓,WAC↓，NFkB (complex)，Mek，ERK	28	14	Neurological Disease, Organismal Injury and Abnormalities, Cell Cycle
2	BMI1,CCNA2,CDKN2A,Cg,CHAF1A,COL1A1,DMD,EHMT2,EMD,ERK,EXOSC4,FMR1,HIST1H1B,HIST1H1C,HIST1H1E,Histone h3,HMGA2,MAGEA1,MYO1B,PODXL,PRMT1,RARB,RBM5,RNU7-1,RPS9,SSRP1,SUPT16H,SUV39H1,SYNE2,TBPL1,TMPO,TP63,UACA,VRK1,WDR77	23	12	Gene Expression, Cellular Assembly and Organization, DNA Replication, Recombination, and Repair
